# Supplementary material for: Genome-wide characterization and identification of Trihelix transcription factors and expression profiling in response to abiotic stresses in Chinese Willow (Salix matsudana Koidz)
Source: Front Plant Sci. 2023 Mar 3;14:1125519. doi: 10.3389/fpls.2023.1125519 (PMC10020544; doi:10.3389/fpls.2023.1125519)
Supplement: Supplementary Table 1 — Characteristic of SmTTFs. MW, molecular weight. pI, isoelectric point. Subfamily of the SmTTFs were divided by results of phylogenic analysis ( Figure 1 ). [file DataSheet_1.xlsx]

## Sheet: Supplemental table 1
Subfamily	Name	Gene ID	Chr	Length	pI	MW(KDa)	Subcellular Localization
GT-2	SmTTF01	EVM0018468.1	Chr02	503	5.5	57.5137	Nucleus
GT-1	SmTTF02	EVM0001526.1	Chr04	206	9.23	24.476	Nucleus
GT-2	SmTTF03	EVM0004212.1	Chr04	502	5.58	57.0228	Nucleus
GT-2	SmTTF04	EVM0006795.1	Chr04	769	5.59	83.6382	Nucleus
GT-2	SmTTF05	EVM0014160.1	Chr04	341	5.2	37.7442	Chloroplast; Nucleus
GT-1	SmTTF06	EVM0025866.1	Chr04	283	9.02	33.8725	Nucleus
GT-2	SmTTF07	EVM0006761.1	Chr05	611	6.54	67.7637	Nucleus
SIP1	SmTTF08	EVM0024057.1	Chr05	336	9.98	37.2866	Nucleus
SIP1	SmTTF09	EVM0042229.1	Chr05	286	6.14	33.2693	Nucleus
GT-2	SmTTF10	EVM0047008.1	Chr05	567	5.27	63.0059	Nucleus
SIP1	SmTTF11	EVM0007655.1	Chr06	338	4.63	39.5275	Nucleus
GT-2	SmTTF12	EVM0043956.1	Chr06	566	5.71	64.2304	Nucleus
SIP1	SmTTF13	EVM0013388.1	Chr08	365	9.41	40.4245	Nucleus
GT-2	SmTTF14	EVM0034253.1	Chr09	439	5.3	49.7173	Nucleus
SIP1	SmTTF15	EVM0000533.1	Chr10	369	9.36	40.8034	Nucleus
SIP1	SmTTF16	EVM0006209.1	Chr10	373	5.9	41.4876	Nucleus
SIP1	SmTTF17	EVM0010604.1	Chr10	393	4.66	44.4717	Nucleus
SH4	SmTTF18	EVM0047114.1	Chr10	343	6.21	37.7211	Nucleus
GT-1	SmTTF19	EVM0047831.1	Chr10	300	8.29	35.2608	Nucleus
SH4	SmTTF20	EVM0025258.1	Chr11	343	6.06	37.7601	Nucleus
SIP1	SmTTF21	EVM0033029.1	Chr11	350	9.66	38.6528	Nucleus
SIP1	SmTTF22	EVM0040190.1	Chr11	410	4.63	46.877	Nucleus
SIP1	SmTTF23	EVM0044486.1	Chr11	355	7.14	39.3808	Nucleus
GT-1	SmTTF24	EVM0045929.1	Chr11	296	9.51	34.2117	Nucleus
SIP1	SmTTF25	EVM0048593.1	Chr11	288	5.61	32.6036	Nucleus
SH4	SmTTF26	EVM0043075.1	Chr12	377	8.04	43.4458	Nucleus
GT-2	SmTTF27	EVM0039278.1	Chr13	438	5.36	49.8165	Nucleus
GT-2	SmTTF28	EVM0005676.1	Chr14	733	8.43	79.0464	Nucleus
GT-1	SmTTF29	EVM0010243.1	Chr15	390	6.14	44.5017	Nucleus
GT-1	SmTTF30	EVM0004070.1	Chr18	277	8.25	32.8701	Nucleus
GT-2	SmTTF31	EVM0007104.1	Chr18	572	5.96	64.9264	Nucleus
SH4	SmTTF32	EVM0001784.1	Chr18	348	8.85	38.5153	Nucleus
GT-2	SmTTF33	EVM0052677.1	Chr19	445	5.66	50.6547	Nucleus
SIP1	SmTTF34	EVM0011153.1	Chr21	406	4.55	45.8039	Nucleus
SIP1	SmTTF35	EVM0015292.1	Chr21	354	9.55	38.9772	Nucleus
SIP1	SmTTF36	EVM0017585.1	Chr21	384	8.77	43.0773	Nucleus
GT-1	SmTTF37	EVM0040529.1	Chr21	298	8.55	35.0316	Nucleus
SH4	SmTTF38	EVM0041394.1	Chr21	347	5.99	38.0946	Nucleus
SH4	SmTTF39	EVM0049040.1	Chr21	237	5.1	25.5925	Chloroplast; Nucleus
GT-1	SmTTF40	EVM0024340.1	Chr23	368	6.44	42.0152	Chloroplast; Nucleus; Peroxisome
GT-2	SmTTF41	EVM0028227.1	Chr24	602	6.83	68.1179	Nucleus
GT-2	SmTTF42	EVM0013548.1	Chr25	504	5.55	57.5554	Nucleus
GT-2	SmTTF43	EVM0015832.1	Chr26	506	5.89	57.7512	Nucleus
SIP1	SmTTF44	EVM0043902.1	Chr26	351	4.58	41.0711	Nucleus
GT-2	SmTTF45	EVM0024500.1	Chr28	364	5.79	40.1748	Nucleus
GT-2	SmTTF46	EVM0043580.1	Chr28	751	5.26	82.1954	Nucleus
GT-1	SmTTF47	EVM0049206.1	Chr28	282	8.9	33.7844	Nucleus
GT-2	SmTTF48	EVM0015587.1	Chr29	580	5.91	64.8514	Nucleus
SIP1	SmTTF49	EVM0018288.1	Chr29	292	6.29	33.5347	Nucleus
GT-2	SmTTF50	EVM0025601.1	Chr29	608	6.35	67.3732	Nucleus
SIP1	SmTTF51	EVM0034010.1	Chr29	354	9.51	39.6199	Nucleus
SH4	SmTTF52	EVM0006652.1	Chr30	336	9.15	38.7027	Nucleus
SIP1	SmTTF53	EVM0001682.1	Chr31	344	9.62	38.019	Nucleus
SIP1	SmTTF54	EVM0002797.1	Chr31	290	6.12	32.8148	Nucleus
SIP1	SmTTF55	EVM0015059.1	Chr31	359	9.39	40.6821	Chloroplast; Nucleus
GT-1	SmTTF56	EVM0030471.1	Chr31	296	8.66	34.447	Nucleus
SIP1	SmTTF57	EVM0000925.1	Chr33	365	9.53	40.3074	Nucleus
GT-2	SmTTF58	EVM0040040.1	Chr33	586	6.42	66.5047	Nucleus
GT-1	SmTTF59	EVM0046362.1	Chr33	278	7.72	33.0444	Nucleus
SH4	SmTTF60	EVM0040385.1	Chr33	383	5.86	44.8869	Nucleus
SH4	SmTTF61	EVM0005017.1	Chr33	438	4.78	50.5058	Nucleus
GT-2	SmTTF62	EVM0030942.1	Chr34	559	6.31	64.1709	Nucleus
GT-2	SmTTF63	EVM0039543.1	Chr34	573	6.17	65.7916	Nucleus
GT-1	SmTTF64	EVM0043673.1	Chr34	387	6.14	43.9642	Nucleus
SH4	SmTTF65	EVM0028143.1	Chr35	276	8.82	31.8449	Nucleus
SH4	SmTTF66	EVM0004121.1	Chr36	388	8.88	44.8407	Nucleus
GT-1	SmTTF67	EVM0028432.1	Chr37	397	6.21	45.3811	Nucleus; Peroxisome
GT-2	SmTTF68	EVM0032935.1	Chr38	653	9.04	70.6184	Nucleus
SH4	SmTTF69	EVM0005358.1	Contig00087	342	6.16	37.6461	Nucleus
SIP1	SmTTF70	EVM0049907.1	Contig00433	307	10.1	34.7438	Nucleus
GT-2	SmTTF71	EVM0019936.1	Contig00559	576	5.91	66.6006	Nucleus
SH4	SmTTF72	EVM0048262.1	Contig00676	347	9.06	38.5024	Nucleus
SIP1	SmTTF73	EVM0031906.1	Contig01117	253	8.49	28.8094	Nucleus
GT-2	SmTTF74	EVM0007279.1	Contig01657	491	5.71	55.9218	Nucleus
GT-2	SmTTF75	EVM0015221.1	Contig01843	579	6.19	65.0657	Nucleus
GT-2	SmTTF76	EVM0037905.1	Contig01843	600	7.19	66.4661	Nucleus
GT-2	SmTTF77	EVM0010760.1	Contig01880	579	5.82	66.889	Nucleus
GT-1	SmTTF78	EVM0021917.1	Contig02534	387	6.04	44.0493	Chloroplast; Nucleus

## Sheet: Supplemental table 2
Primer name	Primer sequence(5'→3')
SmTTF30 T-A cloning
SmTTF30 T-F	ATGGAGGGACATCTTCGCCA
SmTTF30 T-R	CGCCATGGTGCCTAAAGCTT
SmTTF30 T-A Overexpression
pWM101-SmTTF30-F	TCGAGCTTTCGCGAGCTCGGTACCATGGAGGGACATCTTCGCCA
pWM101-SmTTF30-R	GCATGCCTGCAGGTCGACTCTAGACGCCATGGTGCCTAAAGCTT
qRT-PCR-primers
AtActin-F	GCCATCCAAGCTGTTCTCTC
AtActin-R	GCTCGTAGTCAACAGCAACAA
AtQSmTTF30 T-F	GGAGCAAGTTGTAGTACTGGTG
AtQSmTTF30 T-R	TTCTTCTCTCGCCCTTCTCTG
QSmTTF06-F	CAGTGTAAACGTAGAGGCAAGC
QSmTTF06-R	CCATGAAAGTTGGATCCAGCTC
QSmTTF14-F	CACTCATTGCACCAAGGTTCAC
QSmTTF14-R	ATCATTAGACCATGGGCTGACC
QSmTTF16-F	GGGTTCCTGCTTTTGAAAGTGG
QSmTTF16-R	TCCTTACCCCATTTCCGATTCC
QSmTTF18-F	ACTCTCCCGGAGAATTCAAGC
QSmTTF18-R	CTTGCTTTGGCCACCTGTTAC
QSmTTF19-F	TGCAGTGTTCACTGAAAGAGC
QSmTTF19-R	ACTACTGCTTGCTCTTGGAGAC
QSmTTF20-F	CTCCACAAGCAAGTCAAGCTC
QSmTTF20-R	TCAAATGGCCATGTGAACCG
QSmTTF23-F	CAAACACCACCGAACATTCCTC
QSmTTF23-R	CGTTCGCTTTCGACTGTGTC
QSmTTF28-F	GCATCGTCAACACCAACTATCC
QSmTTF28-R	TGCAAGAACTTCCGGCTTTG
QSmTTF30-F	TTATGGGCTGAAGCTGAAGGAG
QSmTTF30-R	AACTGCCTTGCCCTTTTTGC
QSmTTF32-F	AGGCGTTAGTGGAGGTTGTG
QSmTTF32-R	ACCGCAAAGCTTGTGTTAGG
QSmTTF38-F	ACTGCATGCGGTGTTCATTG
QSmTTF38-R	TTTTGACTGGCTTCTCCTCCTC
QSmTTF42-F	AAAGACCTGGGGATTCCAAGAC
QSmTTF42-R	TCCTTGGCCACCCATCATATG
QSmTTF44-F	ACGCGTGTATTTGGATCGTG
QSmTTF44-R	ATCCCATCATTACCAGCACTCC
QSmTTF47-F	AGCAGCAGCAACATCACATC
QSmTTF47-R	ATCCAGTTCTGCTCGGATCATC
QSmTTF48-F	ACCGCCAAAAGCTCAAACTG
QSmTTF48-R	CCACAGGGTTTGTTCTTGATGG
QSmTTF50-F	CAGTGTGCTAGCAACCACAAC
QSmTTF50-R	TGCTGCCTTCATGATTGCTG
QSmTTF51-F	GTGTGGCGGCGATAATAATGG
QSmTTF51-R	TTTGGGCTCGCATTTACACC
QSmTTF55-F	CACCGTCACCATCAACAGAAAC
QSmTTF55-R	GCAAAACAAGTGCCAAGCAG
QSmTTF59-F	AGCGGTGCATCTATCTTCTGAC
QSmTTF59-R	TTCCACCACTACAGCTTGCTC
QSmTTF65-F	CGCTACTCTTGTTGATGCTTGG
QSmTTF65-R	TTTTGGTATGGCCGTGAAGC
AtQADH1-F	TATTCGATGCAAAGCTGCTGTG
AtQADH1-R	CGAACTTCGTGTTTCTGCGGT
AtQPCO2-F	CTTCGAGCCGTTTTGGATGA
AtQPCO2-R	ACGTCACTAACGGAGATCGTCC
AtQSUS1-F	ACGCTGAACGTATGATAACGCG
AtQSUS1-R	AACCCTGGAAAGCAAGGCAAG
AtQSUS4-F	CGCAGAACGTGTAATAACGCG
AtQSUS4-R	CAACCCTTGAGAGCAAAGCAAA

## Sheet: Supplemental table 3
Gene Name	Element Name	Sequence	Location	Funciton
EVM0000533.1	TGACG-motif	TGACG	616	MeJA-responsiveness
EVM0000533.1	TGACG-motif	TGACG	679	MeJA-responsiveness
EVM0000533.1	TGACG-motif	TGACG	955	MeJA-responsiveness
EVM0000533.1	ABRE	ACGTG	461	abscisic acid responsiveness
EVM0000533.1	ABRE	ACGTG	957	abscisic acid responsiveness
EVM0000533.1	ABRE	TACGGTC	1402	abscisic acid responsiveness
EVM0000533.1	ABRE	CACGTG	1486	abscisic acid responsiveness
EVM0000533.1	ABRE	ACGTG	1487	abscisic acid responsiveness
EVM0000533.1	G-Box	CACGTG	1486	light responsive element
EVM0000533.1	CGTCA-motif	CGTCA	616	MeJA-responsiveness
EVM0000533.1	CGTCA-motif	CGTCA	679	MeJA-responsiveness
EVM0000533.1	CGTCA-motif	CGTCA	955	MeJA-responsiveness
EVM0000533.1	GT1-motif	GGTTAAT	781	light responsive element
EVM0000533.1	GT1-motif	GGTTAA	1165	light responsive element
EVM0000533.1	GT1-motif	GGTTAA	1673	light responsive element
EVM0000533.1	GT1-motif	GGTTAAT	1747	light responsive element
EVM0000533.1	GT1-motif	GGTTAA	1748	light responsive element
EVM0000533.1	TCA-element	CCATCTTTTT	993	salicylic acid responsiveness
EVM0000533.1	Box 4	ATTAAT	343	light responsive element
EVM0000533.1	Box 4	ATTAAT	542	light responsive element
EVM0000533.1	Box 4	ATTAAT	1045	light responsive element
EVM0000533.1	Box 4	ATTAAT	1159	light responsive element
EVM0000533.1	Box 4	ATTAAT	1281	light responsive element
EVM0000533.1	Box 4	ATTAAT	1873	light responsive element
EVM0000533.1	G-box	TACGTG	461	light responsive element
EVM0000533.1	G-box	CACGTC	956	light responsive element
EVM0000533.1	G-box	CACGTG	1486	light responsive element
EVM0000533.1	chs-CMA2a	TCACTTGA	1396	light responsive element
EVM0000533.1	GATA-motif	AAGATAAGATT	1131	light responsive element
EVM0000533.1	ARE	AAACCA	814	anaerobic induction
EVM0000533.1	AT1-motif	AATTATTTTTTATT	545	light responsive element
EVM0000925.1	TCT-motif	TCTTAC	997	light responsive element
EVM0000925.1	TCT-motif	TCTTAC	1687	light responsive element
EVM0000925.1	GC-motif	CCCCCG	156	anaerobic induction
EVM0000925.1	ARE	AAACCA	1248	anaerobic induction
EVM0000925.1	GATA-motif	GATAGGA	361	light responsive element
EVM0000925.1	G-box	CACGAC	207	light responsive element
EVM0000925.1	TCCC-motif	TCTCCCT	1851	light responsive element
EVM0000925.1	3-AF1 binding site	TAAGAGAGGAA	1681	light responsive element
EVM0000925.1	Box 4	ATTAAT	440	light responsive element
EVM0000925.1	I-box	cCATATCCAAT	188	light responsive element
EVM0000925.1	I-box	gGATAAGGTG	789	light responsive element
EVM0000925.1	I-box	AGATAAGG	1485	light responsive element
EVM0000925.1	I-box	GATAAGGGT	1486	light responsive element
EVM0000925.1	I-box	cCATATCCAAT	1711	light responsive element
EVM0000925.1	Sp1	GGGCGG	1537	light responsive element
EVM0000925.1	GT1-motif	GGTTAA	451	light responsive element
EVM0000925.1	GT1-motif	GGTTAAT	783	light responsive element
EVM0000925.1	GT1-motif	GGTTAA	784	light responsive element
EVM0000925.1	ABRE	ACGTG	1519	abscisic acid responsiveness
EVM0000925.1	ABRE	ACGTG	1832	abscisic acid responsiveness
EVM0000925.1	ABRE	ACGTG	1960	abscisic acid responsiveness
EVM0000925.1	G-Box	CACGTT	1519	light responsive element
EVM0000925.1	G-Box	CACGTT	1831	light responsive element
EVM0000925.1	G-Box	CACGTT	1959	light responsive element
EVM0000925.1	CGTCA-motif	CGTCA	1353	MeJA-responsiveness
EVM0000925.1	LTR	CCGAAA	1075	low-temperature responsiveness
EVM0000925.1	LTR	CCGAAA	1118	low-temperature responsiveness
EVM0000925.1	TGACG-motif	TGACG	1353	MeJA-responsiveness
EVM0001526.1	ABRE	ACGTG	1751	abscisic acid responsiveness
EVM0001526.1	G-Box	CACGTT	1750	light responsive element
EVM0001526.1	CGTCA-motif	CGTCA	1320	MeJA-responsiveness
EVM0001526.1	TCA-element	CCATCTTTTT	1670	salicylic acid responsiveness
EVM0001526.1	MBS	CAACTG	1803	drought-inducibility
EVM0001526.1	MBS	CAACTG	1818	drought-inducibility
EVM0001526.1	AE-box	AGAAACAA	1904	light responsive element
EVM0001526.1	AE-box	AGAAACAA	1965	light responsive element
EVM0001526.1	TGACG-motif	TGACG	1320	MeJA-responsiveness
EVM0001526.1	GATA-motif	AAGATAAGATT	824	light responsive element
EVM0001526.1	AuxRR-core	GGTCCAT	1028	auxin-responsive element
EVM0001526.1	Box 4	ATTAAT	763	light responsive element
EVM0001526.1	Box 4	ATTAAT	846	light responsive element
EVM0001526.1	Box 4	ATTAAT	1151	light responsive element
EVM0001526.1	TCCC-motif	TCTCCCT	1686	light responsive element
EVM0001526.1	3-AF1 binding site	TAAGAGAGGAA	1457	light responsive element
EVM0001682.1	Box 4	ATTAAT	478	light responsive element
EVM0001682.1	Box 4	ATTAAT	499	light responsive element
EVM0001682.1	Box 4	ATTAAT	1588	light responsive element
EVM0001682.1	GATA-motif	AAGATAAGATT	943	light responsive element
EVM0001682.1	chs-CMA2a	TCACTTGA	1374	light responsive element
EVM0001682.1	G-box	TAAACGTG	713	light responsive element
EVM0001682.1	G-box	TAACACGTAG	900	light responsive element
EVM0001682.1	G-box	CACGTG	1486	light responsive element
EVM0001682.1	GA-motif	ATAGATAA	223	light responsive element
EVM0001682.1	ARE	AAACCA	185	anaerobic induction
EVM0001682.1	ARE	AAACCA	1574	anaerobic induction
EVM0001682.1	AE-box	AGAAACTT	542	light responsive element
EVM0001682.1	TGACG-motif	TGACG	245	MeJA-responsiveness
EVM0001682.1	TGACG-motif	TGACG	701	MeJA-responsiveness
EVM0001682.1	GT1-motif	GTGTGTGAA	559	light responsive element
EVM0001682.1	GT1-motif	GGTTAA	1272	light responsive element
EVM0001682.1	GT1-motif	GGTTAA	1646	light responsive element
EVM0001682.1	GT1-motif	GGTTAA	1726	light responsive element
EVM0001682.1	P-box	CCTTTTG	91	gibberellin-responsive element
EVM0001682.1	P-box	CCTTTTG	1322	gibberellin-responsive element
EVM0001682.1	ABRE	ACGTG	713	abscisic acid responsiveness
EVM0001682.1	ABRE	ACGTG	902	abscisic acid responsiveness
EVM0001682.1	ABRE	TACGGTC	1380	abscisic acid responsiveness
EVM0001682.1	ABRE	CACGTG	1486	abscisic acid responsiveness
EVM0001682.1	ABRE	ACGTG	1487	abscisic acid responsiveness
EVM0001682.1	G-Box	CACGTT	713	light responsive element
EVM0001682.1	G-Box	CACGTT	901	light responsive element
EVM0001682.1	G-Box	CACGTG	1486	light responsive element
EVM0001682.1	CGTCA-motif	CGTCA	245	MeJA-responsiveness
EVM0001682.1	CGTCA-motif	CGTCA	701	MeJA-responsiveness
EVM0001682.1	Box II	ACACGTTGT	899	light responsive element
EVM0001784.1	GA-motif	ATAGATAA	711	light responsive element
EVM0001784.1	AT1-motif	AATTATTTTTTATT	24	light responsive element
EVM0001784.1	TCT-motif	TCTTAC	105	light responsive element
EVM0001784.1	ARE	AAACCA	1030	anaerobic induction
EVM0001784.1	ARE	AAACCA	1648	anaerobic induction
EVM0001784.1	GATA-motif	AAGATAAGATT	332	light responsive element
EVM0001784.1	GATA-motif	GATAGGG	1256	light responsive element
EVM0001784.1	G-box	CACGAC	470	light responsive element
EVM0001784.1	G-box	CACGTG	1215	light responsive element
EVM0001784.1	G-box	CACGAC	1992	light responsive element
EVM0001784.1	TCCC-motif	TCTCCCT	1919	light responsive element
EVM0001784.1	ATCT-motif	AATCTAATCC	1369	light responsive element
EVM0001784.1	ATCT-motif	AATCTAATCC	1789	light responsive element
EVM0001784.1	MRE	AACCTAA	1974	light responsive element
EVM0001784.1	Box 4	ATTAAT	529	light responsive element
EVM0001784.1	Box 4	ATTAAT	1725	light responsive element
EVM0001784.1	I-box	gGATAAGGTG	1254	light responsive element
EVM0001784.1	I-box	AAGATAAGGCT	1690	light responsive element
EVM0001784.1	TCA-element	CCATCTTTTT	1564	salicylic acid responsiveness
EVM0001784.1	MBS	CAACTG	225	drought-inducibility
EVM0001784.1	GT1-motif	GGTTAA	1972	light responsive element
EVM0001784.1	P-box	CCTTTTG	120	gibberellin-responsive element
EVM0001784.1	ABRE	CACGTG	1215	abscisic acid responsiveness
EVM0001784.1	ABRE	ACGTG	1216	abscisic acid responsiveness
EVM0001784.1	G-Box	CACGTG	1215	light responsive element
EVM0001784.1	AE-box	AGAAACAA	599	light responsive element
EVM0001784.1	AE-box	AGAAACTT	898	light responsive element
EVM0002797.1	ATCT-motif	AATCTAATCC	195	light responsive element
EVM0002797.1	TCCC-motif	TCTCCCT	1889	light responsive element
EVM0002797.1	Box 4	ATTAAT	140	light responsive element
EVM0002797.1	Box 4	ATTAAT	144	light responsive element
EVM0002797.1	Box 4	ATTAAT	222	light responsive element
EVM0002797.1	Box 4	ATTAAT	1914	light responsive element
EVM0002797.1	MRE	AACCTAA	46	light responsive element
EVM0002797.1	TGA-element	AACGAC	1991	auxin-responsive element
EVM0002797.1	ARE	AAACCA	505	anaerobic induction
EVM0002797.1	ARE	AAACCA	720	anaerobic induction
EVM0002797.1	ARE	AAACCA	742	anaerobic induction
EVM0002797.1	ARE	AAACCA	1561	anaerobic induction
EVM0002797.1	ARE	AAACCA	1956	anaerobic induction
EVM0002797.1	ATC-motif	AGTAATCT	239	light responsive element
EVM0002797.1	GC-motif	CCCCCG	1583	anaerobic induction
EVM0002797.1	GC-motif	CCCCCG	1590	anaerobic induction
EVM0002797.1	AT1-motif	AATTATTTTTTATT	115	light responsive element
EVM0002797.1	LAMP-element	CTTTATCA	370	light responsive element
EVM0002797.1	AE-box	AGAAACAA	986	light responsive element
EVM0002797.1	AE-box	AGAAACTT	1066	light responsive element
EVM0002797.1	CGTCA-motif	CGTCA	1691	MeJA-responsiveness
EVM0002797.1	CGTCA-motif	CGTCA	1759	MeJA-responsiveness
EVM0002797.1	CGTCA-motif	CGTCA	1845	MeJA-responsiveness
EVM0002797.1	G-Box	CACGTT	889	light responsive element
EVM0002797.1	G-Box	CACGTT	1702	light responsive element
EVM0002797.1	G-Box	CACGTT	1809	light responsive element
EVM0002797.1	ACE	CTAACGTATT	523	light responsive element
EVM0002797.1	TCT-motif	TCTTAC	310	light responsive element
EVM0002797.1	G-box	CACGTC	1782	light responsive element
EVM0002797.1	TGACG-motif	TGACG	1691	MeJA-responsiveness
EVM0002797.1	TGACG-motif	TGACG	1759	MeJA-responsiveness
EVM0002797.1	TGACG-motif	TGACG	1845	MeJA-responsiveness
EVM0002797.1	LTR	CCGAAA	1861	low-temperature responsiveness
EVM0002797.1	TATC-box	TATCCCA	193	gibberellin-responsive element
EVM0002797.1	MBS	CAACTG	1465	drought-inducibility
EVM0002797.1	Sp1	GGGCGG	1587	light responsive element
EVM0002797.1	ABRE	ACGTG	890	abscisic acid responsiveness
EVM0002797.1	ABRE	ACGTG	1703	abscisic acid responsiveness
EVM0002797.1	ABRE	ACGTG	1782	abscisic acid responsiveness
EVM0002797.1	ABRE	ACGTG	1809	abscisic acid responsiveness
EVM0002797.1	GT1-motif	GGTTAA	1244	light responsive element
EVM0004070.1	Box 4	ATTAAT	324	light responsive element
EVM0004070.1	Box 4	ATTAAT	749	light responsive element
EVM0004070.1	Box 4	ATTAAT	1463	light responsive element
EVM0004070.1	MRE	AACCTAA	911	light responsive element
EVM0004070.1	MRE	AACCTAA	1058	light responsive element
EVM0004070.1	ATCT-motif	AATCTAATCC	1969	light responsive element
EVM0004070.1	G-box	ACACGTGGC	177	light responsive element
EVM0004070.1	G-box	TAACACGTAG	178	light responsive element
EVM0004070.1	G-box	CACGTG	179	light responsive element
EVM0004070.1	G-box	CACGTC	229	light responsive element
EVM0004070.1	G-box	TACGTG	1788	light responsive element
EVM0004070.1	TCT-motif	TCTTAC	1148	light responsive element
EVM0004070.1	TCT-motif	TCTTAC	1730	light responsive element
EVM0004070.1	ARE	AAACCA	682	anaerobic induction
EVM0004070.1	ARE	AAACCA	1048	anaerobic induction
EVM0004070.1	ARE	AAACCA	1968	anaerobic induction
EVM0004070.1	ARE	AAACCA	1993	anaerobic induction
EVM0004070.1	GC-motif	CCCCCG	1590	anaerobic induction
EVM0004070.1	AT1-motif	AATTATTTTTTATT	889	light responsive element
EVM0004070.1	TGACG-motif	TGACG	1623	MeJA-responsiveness
EVM0004070.1	CGTCA-motif	CGTCA	1623	MeJA-responsiveness
EVM0004070.1	ABRE	GACACGTGGC	177	abscisic acid responsiveness
EVM0004070.1	ABRE	CACGTG	179	abscisic acid responsiveness
EVM0004070.1	ABRE	ACGTG	180	abscisic acid responsiveness
EVM0004070.1	ABRE	ACGTG	230	abscisic acid responsiveness
EVM0004070.1	ABRE	TACGTGTC	1786	abscisic acid responsiveness
EVM0004070.1	ABRE	ACGTG	1788	abscisic acid responsiveness
EVM0004070.1	G-Box	CACGTG	179	light responsive element
EVM0004070.1	ACE	GACACGTATG	1786	light responsive element
EVM0004070.1	GT1-motif	GGTTAAT	105	light responsive element
EVM0004070.1	TCA-element	CCATCTTTTT	1903	salicylic acid responsiveness
EVM0004070.1	Sp1	GGGCGG	1664	light responsive element
EVM0004121.1	GATA-motif	AAGGATAAGG	673	light responsive element
EVM0004121.1	G-box	TACGTG	1894	light responsive element
EVM0004121.1	AT1-motif	AATTATTTTTTATT	1274	light responsive element
EVM0004121.1	TCT-motif	TCTTAC	748	light responsive element
EVM0004121.1	Box 4	ATTAAT	1080	light responsive element
EVM0004121.1	Box 4	ATTAAT	1262	light responsive element
EVM0004121.1	TCCC-motif	TCTCCCT	623	light responsive element
EVM0004121.1	TCCC-motif	TCTCCCT	652	light responsive element
EVM0004121.1	GT1-motif	GGTTAAT	423	light responsive element
EVM0004121.1	GT1-motif	GGTTAAT	950	light responsive element
EVM0004121.1	GT1-motif	GGTTAA	951	light responsive element
EVM0004121.1	GT1-motif	GGTTAAT	1045	light responsive element
EVM0004121.1	CGTCA-motif	CGTCA	298	MeJA-responsiveness
EVM0004121.1	CGTCA-motif	CGTCA	519	MeJA-responsiveness
EVM0004121.1	CGTCA-motif	CGTCA	1485	MeJA-responsiveness
EVM0004121.1	ABRE	ACGTG	1894	abscisic acid responsiveness
EVM0004121.1	I-box	TGATAATGT	488	light responsive element
EVM0004121.1	I-box	gGATAAGGTG	1446	light responsive element
EVM0004121.1	TCA-element	CCATCTTTTT	1023	salicylic acid responsiveness
EVM0004121.1	TCA-element	CCATCTTTTT	1151	salicylic acid responsiveness
EVM0004121.1	LTR	CCGAAA	79	low-temperature responsiveness
EVM0004121.1	LTR	CCGAAA	170	low-temperature responsiveness
EVM0004121.1	TGACG-motif	TGACG	298	MeJA-responsiveness
EVM0004121.1	TGACG-motif	TGACG	519	MeJA-responsiveness
EVM0004121.1	TGACG-motif	TGACG	1485	MeJA-responsiveness
EVM0004212.1	Box 4	ATTAAT	1530	light responsive element
EVM0004212.1	GARE-motif	TCTGTTG	623	gibberellin-responsive element
EVM0004212.1	GATA-motif	AAGGATAAGG	1469	light responsive element
EVM0004212.1	GATA-motif	AAGGATAAGG	1713	light responsive element
EVM0004212.1	G-box	CACGTG	119	light responsive element
EVM0004212.1	G-box	CACGAC	685	light responsive element
EVM0004212.1	G-box	CACGTG	1039	light responsive element
EVM0004212.1	ARE	AAACCA	1222	anaerobic induction
EVM0004212.1	TGA-element	AACGAC	1208	auxin-responsive element
EVM0004212.1	GTGGC-motif	CAGCGTGTGGC	519	light responsive element
EVM0004212.1	GTGGC-motif	GATTCTGTGGC	1508	light responsive element
EVM0004212.1	TGACG-motif	TGACG	10	MeJA-responsiveness
EVM0004212.1	TGACG-motif	TGACG	693	MeJA-responsiveness
EVM0004212.1	GT1-motif	GGTTAAT	1325	light responsive element
EVM0004212.1	ABRE	CACGTG	119	abscisic acid responsiveness
EVM0004212.1	ABRE	ACGTG	120	abscisic acid responsiveness
EVM0004212.1	ABRE	CACGTG	1039	abscisic acid responsiveness
EVM0004212.1	ABRE	ACGTG	1040	abscisic acid responsiveness
EVM0004212.1	G-Box	CACGTG	119	light responsive element
EVM0004212.1	G-Box	CACGTG	1039	light responsive element
EVM0004212.1	CGTCA-motif	CGTCA	10	MeJA-responsiveness
EVM0004212.1	CGTCA-motif	CGTCA	693	MeJA-responsiveness
EVM0004212.1	MBS	CAACTG	678	drought-inducibility
EVM0004212.1	MBS	CAACTG	1010	drought-inducibility
EVM0005017.1	TATC-box	TATCCCA	1401	gibberellin-responsive element
EVM0005017.1	TGACG-motif	TGACG	40	MeJA-responsiveness
EVM0005017.1	CGTCA-motif	CGTCA	40	MeJA-responsiveness
EVM0005017.1	ABRE	ACGTG	1601	abscisic acid responsiveness
EVM0005017.1	G-Box	CACGTT	1600	light responsive element
EVM0005017.1	Box 4	ATTAAT	688	light responsive element
EVM0005017.1	Box 4	ATTAAT	1230	light responsive element
EVM0005017.1	GATA-motif	AAGATAAGATT	781	light responsive element
EVM0005017.1	GATA-motif	GATAGGG	1262	light responsive element
EVM0005017.1	ARE	AAACCA	285	anaerobic induction
EVM0005017.1	ARE	AAACCA	327	anaerobic induction
EVM0005017.1	ARE	AAACCA	1853	anaerobic induction
EVM0005017.1	GA-motif	ATAGATAA	574	light responsive element
EVM0005017.1	GA-motif	ATAGATAA	1317	light responsive element
EVM0005017.1	AT1-motif	AATTATTTTTTATT	1388	light responsive element
EVM0005358.1	AT1-motif	AATTATTTTTTATT	1543	light responsive element
EVM0005358.1	ARE	AAACCA	1323	anaerobic induction
EVM0005358.1	GC-motif	CCCCCG	1356	anaerobic induction
EVM0005358.1	TCT-motif	TCTTAC	889	light responsive element
EVM0005358.1	G-box	TACGTG	1368	light responsive element
EVM0005358.1	G-box	CACGTG	1941	light responsive element
EVM0005358.1	Box 4	ATTAAT	491	light responsive element
EVM0005358.1	Box 4	ATTAAT	1095	light responsive element
EVM0005358.1	Box 4	ATTAAT	1197	light responsive element
EVM0005358.1	Box 4	ATTAAT	1273	light responsive element
EVM0005358.1	Box 4	ATTAAT	1277	light responsive element
EVM0005358.1	Box 4	ATTAAT	1297	light responsive element
EVM0005358.1	Box 4	ATTAAT	1301	light responsive element
EVM0005358.1	Box 4	ATTAAT	1408	light responsive element
EVM0005358.1	GT1-motif	GGTTAAT	987	light responsive element
EVM0005358.1	CGTCA-motif	CGTCA	2	MeJA-responsiveness
EVM0005358.1	CGTCA-motif	CGTCA	1353	MeJA-responsiveness
EVM0005358.1	CGTCA-motif	CGTCA	1801	MeJA-responsiveness
EVM0005358.1	ABRE	GACACGTGGC	1366	abscisic acid responsiveness
EVM0005358.1	ABRE	ACGTG	1369	abscisic acid responsiveness
EVM0005358.1	ABRE	CACGTG	1941	abscisic acid responsiveness
EVM0005358.1	ABRE	ACGTG	1942	abscisic acid responsiveness
EVM0005358.1	G-Box	CACGTG	1941	light responsive element
EVM0005358.1	LTR	CCGAAA	994	low-temperature responsiveness
EVM0005358.1	TGACG-motif	TGACG	2	MeJA-responsiveness
EVM0005358.1	TGACG-motif	TGACG	1353	MeJA-responsiveness
EVM0005358.1	TGACG-motif	TGACG	1801	MeJA-responsiveness
EVM0005676.1	G-Box	CACGTT	160	light responsive element
EVM0005676.1	ABRE	ACGTG	160	abscisic acid responsiveness
EVM0005676.1	CGTCA-motif	CGTCA	59	MeJA-responsiveness
EVM0005676.1	CGTCA-motif	CGTCA	367	MeJA-responsiveness
EVM0005676.1	GT1-motif	GGTTAAT	501	light responsive element
EVM0005676.1	GT1-motif	GGTTAA	518	light responsive element
EVM0005676.1	MBS	CAACTG	1713	drought-inducibility
EVM0005676.1	Sp1	GGGCGG	1645	light responsive element
EVM0005676.1	TCA-element	CCATCTTTTT	1479	salicylic acid responsiveness
EVM0005676.1	TATC-box	TATCCCA	1235	gibberellin-responsive element
EVM0005676.1	TGACG-motif	TGACG	59	MeJA-responsiveness
EVM0005676.1	TGACG-motif	TGACG	367	MeJA-responsiveness
EVM0005676.1	LTR	CCGAAA	1765	low-temperature responsiveness
EVM0005676.1	G-box	TAACACGTAG	1667	light responsive element
EVM0005676.1	ARE	AAACCA	185	anaerobic induction
EVM0005676.1	ARE	AAACCA	1579	anaerobic induction
EVM0005676.1	TCT-motif	TCTTAC	328	light responsive element
EVM0005676.1	Box 4	ATTAAT	140	light responsive element
EVM0005676.1	Box 4	ATTAAT	177	light responsive element
EVM0005676.1	Box 4	ATTAAT	215	light responsive element
EVM0005676.1	Box 4	ATTAAT	925	light responsive element
EVM0005676.1	Box 4	ATTAAT	1931	light responsive element
EVM0005676.1	TCCC-motif	TCTCCCT	1726	light responsive element
EVM0006209.1	LAMP-element	CTTTATCA	737	light responsive element
EVM0006209.1	TGACG-motif	TGACG	1326	MeJA-responsiveness
EVM0006209.1	TGACG-motif	TGACG	1365	MeJA-responsiveness
EVM0006209.1	TGACG-motif	TGACG	1857	MeJA-responsiveness
EVM0006209.1	TGACG-motif	TGACG	1875	MeJA-responsiveness
EVM0006209.1	I-box	TGATAATGT	1143	light responsive element
EVM0006209.1	TCA-element	CCATCTTTTT	682	salicylic acid responsiveness
EVM0006209.1	P-box	CCTTTTG	1682	gibberellin-responsive element
EVM0006209.1	GT1-motif	GGTTAAT	1090	light responsive element
EVM0006209.1	GT1-motif	GGTTAA	1204	light responsive element
EVM0006209.1	GT1-motif	GGTTAAT	1401	light responsive element
EVM0006209.1	CGTCA-motif	CGTCA	1326	MeJA-responsiveness
EVM0006209.1	CGTCA-motif	CGTCA	1365	MeJA-responsiveness
EVM0006209.1	CGTCA-motif	CGTCA	1857	MeJA-responsiveness
EVM0006209.1	CGTCA-motif	CGTCA	1875	MeJA-responsiveness
EVM0006209.1	G-Box	CACGTT	446	light responsive element
EVM0006209.1	G-Box	CACGTG	1710	light responsive element
EVM0006209.1	G-Box	CACGTG	1839	light responsive element
EVM0006209.1	ABRE	GCAACGTGTC	444	abscisic acid responsiveness
EVM0006209.1	ABRE	ACGTG	446	abscisic acid responsiveness
EVM0006209.1	ABRE	ACGTG	1328	abscisic acid responsiveness
EVM0006209.1	ABRE	CACGTG	1710	abscisic acid responsiveness
EVM0006209.1	ABRE	ACGTG	1711	abscisic acid responsiveness
EVM0006209.1	ABRE	GACACGTGGC	1837	abscisic acid responsiveness
EVM0006209.1	ABRE	CACGTG	1839	abscisic acid responsiveness
EVM0006209.1	ABRE	ACGTG	1840	abscisic acid responsiveness
EVM0006209.1	MRE	AACCTAA	914	light responsive element
EVM0006209.1	GARE-motif	TCTGTTG	244	gibberellin-responsive element
EVM0006209.1	Box 4	ATTAAT	1041	light responsive element
EVM0006209.1	TCT-motif	TCTTAC	174	light responsive element
EVM0006209.1	TCT-motif	TCTTAC	1235	light responsive element
EVM0006209.1	ARE	AAACCA	883	anaerobic induction
EVM0006209.1	ARE	AAACCA	922	anaerobic induction
EVM0006209.1	ARE	AAACCA	1889	anaerobic induction
EVM0006209.1	ARE	AAACCA	1963	anaerobic induction
EVM0006209.1	G-box	CACGTC	1327	light responsive element
EVM0006209.1	G-box	CACGTG	1710	light responsive element
EVM0006209.1	G-box	GCCACGTGGA	1837	light responsive element
EVM0006209.1	G-box	CACGTG	1839	light responsive element
EVM0006652.1	AE-box	AGAAACTT	1555	light responsive element
EVM0006652.1	TATC-box	TATCCCA	1392	gibberellin-responsive element
EVM0006652.1	SARE	TTCGACCATCTT	1824	salicylic acid responsiveness
EVM0006652.1	LTR	CCGAAA	735	low-temperature responsiveness
EVM0006652.1	ABRE	ACGTG	1680	abscisic acid responsiveness
EVM0006652.1	GT1-motif	GGTTAAT	1836	light responsive element
EVM0006652.1	MBS	CAACTG	1425	drought-inducibility
EVM0006652.1	MBS	CAACTG	1464	drought-inducibility
EVM0006652.1	I-box	atGATAAGGTC	1498	light responsive element
EVM0006652.1	MRE	AACCTAA	1213	light responsive element
EVM0006652.1	ATCT-motif	AATCTAATCC	399	light responsive element
EVM0006652.1	G-box	CACGTC	1680	light responsive element
EVM0006652.1	ARE	AAACCA	398	anaerobic induction
EVM0006652.1	ARE	AAACCA	728	anaerobic induction
EVM0006761.1	TGACG-motif	TGACG	1063	MeJA-responsiveness
EVM0006761.1	AE-box	AGAAACAA	411	light responsive element
EVM0006761.1	Box II	CCACGTGGC	1417	light responsive element
EVM0006761.1	ABRE	TACGTGTC	280	abscisic acid responsiveness
EVM0006761.1	ABRE	ACGTG	282	abscisic acid responsiveness
EVM0006761.1	ABRE	CACGTG	1418	abscisic acid responsiveness
EVM0006761.1	ABRE	ACGTG	1419	abscisic acid responsiveness
EVM0006761.1	G-Box	CACGTG	1418	light responsive element
EVM0006761.1	CGTCA-motif	CGTCA	1063	MeJA-responsiveness
EVM0006761.1	Gap-box	CAAATGAA(A/G)A	678	light responsive element
EVM0006761.1	GT1-motif	GGTTAA	1497	light responsive element
EVM0006761.1	AuxRE	TGTCTCAATAAG	421	auxin-responsive element
EVM0006761.1	Box 4	ATTAAT	509	light responsive element
EVM0006761.1	Box 4	ATTAAT	590	light responsive element
EVM0006761.1	Box 4	ATTAAT	876	light responsive element
EVM0006761.1	Box 4	ATTAAT	1434	light responsive element
EVM0006761.1	Box 4	ATTAAT	1763	light responsive element
EVM0006761.1	Box 4	ATTAAT	1835	light responsive element
EVM0006761.1	Box 4	ATTAAT	1910	light responsive element
EVM0006761.1	AuxRR-core	GGTCCAT	616	auxin-responsive element
EVM0006761.1	ARE	AAACCA	1635	anaerobic induction
EVM0006761.1	ARE	AAACCA	1859	anaerobic induction
EVM0006761.1	TCT-motif	TCTTAC	197	light responsive element
EVM0006761.1	TCT-motif	TCTTAC	758	light responsive element
EVM0006761.1	G-box	TACGTG	282	light responsive element
EVM0006761.1	G-box	GCCACGTGGA	1416	light responsive element
EVM0006761.1	G-box	CACGTG	1418	light responsive element
EVM0006761.1	GATA-motif	AAGATAAGATT	999	light responsive element
EVM0006761.1	chs-CMA2a	TCACTTGA	267	light responsive element
EVM0006795.1	GT1-motif	GGTTAAT	37	light responsive element
EVM0006795.1	GT1-motif	GGTTAAT	1207	light responsive element
EVM0006795.1	GT1-motif	GGTTAA	1208	light responsive element
EVM0006795.1	ABRE	ACGTG	376	abscisic acid responsiveness
EVM0006795.1	ABRE	ACGTG	1303	abscisic acid responsiveness
EVM0006795.1	ABRE	GCAACGTGTC	1553	abscisic acid responsiveness
EVM0006795.1	CGTCA-motif	CGTCA	200	MeJA-responsiveness
EVM0006795.1	CGTCA-motif	CGTCA	1770	MeJA-responsiveness
EVM0006795.1	I-box	gGATAAGGTG	858	light responsive element
EVM0006795.1	MBS	CAACTG	1068	drought-inducibility
EVM0006795.1	MBS	CAACTG	1265	drought-inducibility
EVM0006795.1	TATC-box	TATCCCA	863	gibberellin-responsive element
EVM0006795.1	TGACG-motif	TGACG	200	MeJA-responsiveness
EVM0006795.1	TGACG-motif	TGACG	1770	MeJA-responsiveness
EVM0006795.1	GATA-motif	AAGGATAAGG	1428	light responsive element
EVM0006795.1	G-box	TACGTG	375	light responsive element
EVM0006795.1	G-box	TACGTG	1302	light responsive element
EVM0006795.1	GA-motif	ATAGATAA	812	light responsive element
EVM0006795.1	ARE	AAACCA	1064	anaerobic induction
EVM0006795.1	ARE	AAACCA	1412	anaerobic induction
EVM0006795.1	ARE	AAACCA	1730	anaerobic induction
EVM0006795.1	TCT-motif	TCTTAC	362	light responsive element
EVM0006795.1	MRE	AACCTAA	945	light responsive element
EVM0006795.1	ATCT-motif	AATCTAATCC	1169	light responsive element
EVM0007104.1	G-box	CACGAC	835	light responsive element
EVM0007104.1	GATA-motif	AAGGATAAGG	255	light responsive element
EVM0007104.1	ARE	AAACCA	1084	anaerobic induction
EVM0007104.1	TGA-element	AACGAC	508	auxin-responsive element
EVM0007104.1	TGA-element	AACGAC	621	auxin-responsive element
EVM0007104.1	Box 4	ATTAAT	1	light responsive element
EVM0007104.1	Box 4	ATTAAT	9	light responsive element
EVM0007104.1	Box 4	ATTAAT	230	light responsive element
EVM0007104.1	Box 4	ATTAAT	342	light responsive element
EVM0007104.1	Box 4	ATTAAT	1112	light responsive element
EVM0007104.1	Box 4	ATTAAT	1119	light responsive element
EVM0007104.1	Box 4	ATTAAT	1161	light responsive element
EVM0007104.1	Box 4	ATTAAT	1172	light responsive element
EVM0007104.1	Box 4	ATTAAT	1211	light responsive element
EVM0007104.1	Box 4	ATTAAT	1298	light responsive element
EVM0007104.1	Box 4	ATTAAT	1302	light responsive element
EVM0007104.1	MRE	AACCTAA	703	light responsive element
EVM0007104.1	TCCC-motif	TCTCCCT	793	light responsive element
EVM0007104.1	GT1-motif	GGTTAA	528	light responsive element
EVM0007104.1	P-box	CCTTTTG	120	gibberellin-responsive element
EVM0007104.1	Sp1	GGGCGG	961	light responsive element
EVM0007104.1	TCA-element	CCATCTTTTT	195	salicylic acid responsiveness
EVM0007104.1	TCA-element	CCATCTTTTT	1773	salicylic acid responsiveness
EVM0007104.1	AE-box	AGAAACAA	380	light responsive element
EVM0007279.1	Box 4	ATTAAT	418	light responsive element
EVM0007279.1	Box 4	ATTAAT	601	light responsive element
EVM0007279.1	Box 4	ATTAAT	887	light responsive element
EVM0007279.1	Box 4	ATTAAT	1355	light responsive element
EVM0007279.1	TCCC-motif	TCTCCCT	196	light responsive element
EVM0007279.1	G-box	TACGTG	830	light responsive element
EVM0007279.1	GATA-motif	AAGGATAAGG	1545	light responsive element
EVM0007279.1	ARE	AAACCA	1239	anaerobic induction
EVM0007279.1	ARE	AAACCA	1410	anaerobic induction
EVM0007279.1	ARE	AAACCA	1416	anaerobic induction
EVM0007279.1	ARE	AAACCA	1439	anaerobic induction
EVM0007279.1	ARE	AAACCA	1458	anaerobic induction
EVM0007279.1	ARE	AAACCA	1463	anaerobic induction
EVM0007279.1	ARE	AAACCA	1468	anaerobic induction
EVM0007279.1	ARE	AAACCA	1653	anaerobic induction
EVM0007279.1	ARE	AAACCA	1659	anaerobic induction
EVM0007279.1	TCT-motif	TCTTAC	1845	light responsive element
EVM0007279.1	AE-box	AGAAACTT	316	light responsive element
EVM0007279.1	AE-box	AGAAACAA	361	light responsive element
EVM0007279.1	TATC-box	TATCCCA	166	gibberellin-responsive element
EVM0007279.1	LTR	CCGAAA	1496	low-temperature responsiveness
EVM0007279.1	LTR	CCGAAA	1507	low-temperature responsiveness
EVM0007279.1	ABRE	GCAACGTGTC	331	abscisic acid responsiveness
EVM0007279.1	ABRE	ACGTG	830	abscisic acid responsiveness
EVM0007279.1	GT1-motif	GGTTAA	81	light responsive element
EVM0007279.1	GT1-motif	GGTTAA	1537	light responsive element
EVM0007279.1	GT1-motif	GGTTAA	1810	light responsive element
EVM0007279.1	GT1-motif	GGTTAA	1929	light responsive element
EVM0007655.1	ABRE	AACCCGG	1272	abscisic acid responsiveness
EVM0007655.1	GT1-motif	GGTTAA	1268	light responsive element
EVM0007655.1	GT1-motif	GGTTAA	1295	light responsive element
EVM0007655.1	GT1-motif	GGTTAA	1977	light responsive element
EVM0007655.1	MBS	CAACTG	1255	drought-inducibility
EVM0007655.1	I-box	TAGATAACC	399	light responsive element
EVM0007655.1	I-box	TAGATAACC	977	light responsive element
EVM0007655.1	ARE	AAACCA	53	anaerobic induction
EVM0007655.1	ARE	AAACCA	1850	anaerobic induction
EVM0007655.1	GA-motif	ATAGATAA	1513	light responsive element
EVM0007655.1	Box 4	ATTAAT	568	light responsive element
EVM0007655.1	Box 4	ATTAAT	927	light responsive element
EVM0007655.1	Box 4	ATTAAT	1089	light responsive element
EVM0007655.1	MRE	AACCTAA	396	light responsive element
EVM0010243.1	AAAC-motif	CAATCAAAACCT	1078	light responsive element
EVM0010243.1	Box 4	ATTAAT	1617	light responsive element
EVM0010243.1	ATCT-motif	AATCTAATCC	1079	light responsive element
EVM0010243.1	ATCT-motif	AATCTAATCC	1881	light responsive element
EVM0010243.1	GATA-motif	GATAGGA	839	light responsive element
EVM0010243.1	GATA-motif	AAGATAAGATT	1837	light responsive element
EVM0010243.1	GA-motif	ATAGATAA	960	light responsive element
EVM0010243.1	AT1-motif	AATTATTTTTTATT	1651	light responsive element
EVM0010243.1	TCT-motif	TCTTAC	551	light responsive element
EVM0010243.1	TCT-motif	TCTTAC	1564	light responsive element
EVM0010243.1	TCT-motif	TCTTAC	1844	light responsive element
EVM0010243.1	TGA-element	AACGAC	1467	auxin-responsive element
EVM0010243.1	GC-motif	CCCCCG	91	anaerobic induction
EVM0010243.1	ARE	AAACCA	25	anaerobic induction
EVM0010243.1	ARE	AAACCA	305	anaerobic induction
EVM0010243.1	ARE	AAACCA	1972	anaerobic induction
EVM0010243.1	GT1-motif	GGTTAA	229	light responsive element
EVM0010243.1	P-box	CCTTTTG	1272	gibberellin-responsive element
EVM0010243.1	TCA-element	CCATCTTTTT	333	salicylic acid responsiveness
EVM0010243.1	TCA-element	CCATCTTTTT	509	salicylic acid responsiveness
EVM0010604.1	TGACG-motif	TGACG	1836	MeJA-responsiveness
EVM0010604.1	CGTCA-motif	CGTCA	1836	MeJA-responsiveness
EVM0010604.1	G-Box	CACGTT	402	light responsive element
EVM0010604.1	G-Box	CACGTG	1193	light responsive element
EVM0010604.1	ABRE	ACGTG	402	abscisic acid responsiveness
EVM0010604.1	ABRE	CGTACGTGCA	1149	abscisic acid responsiveness
EVM0010604.1	ABRE	ACGTG	1152	abscisic acid responsiveness
EVM0010604.1	ABRE	GACACGTGGC	1191	abscisic acid responsiveness
EVM0010604.1	ABRE	CACGTG	1193	abscisic acid responsiveness
EVM0010604.1	ABRE	ACGTG	1194	abscisic acid responsiveness
EVM0010604.1	ABRE	ACGTG	1834	abscisic acid responsiveness
EVM0010604.1	P-box	CCTTTTG	510	gibberellin-responsive element
EVM0010604.1	MBS	CAACTG	1044	drought-inducibility
EVM0010604.1	I-box	gGATAAGGTG	402	light responsive element
EVM0010604.1	I-box	AAGATAAGGCT	1488	light responsive element
EVM0010604.1	G-box	TACGTG	1151	light responsive element
EVM0010604.1	G-box	CACGTG	1193	light responsive element
EVM0010604.1	G-box	CACGTC	1834	light responsive element
EVM0010604.1	ARE	AAACCA	458	anaerobic induction
EVM0010604.1	ARE	AAACCA	969	anaerobic induction
EVM0010604.1	ARE	AAACCA	1920	anaerobic induction
EVM0010760.1	GT1-motif	GGTTAAT	23	light responsive element
EVM0010760.1	GT1-motif	GGTTAA	125	light responsive element
EVM0010760.1	GT1-motif	GGTTAA	1275	light responsive element
EVM0010760.1	GT1-motif	GGTTAA	1313	light responsive element
EVM0010760.1	ABRE	ACGTG	10	abscisic acid responsiveness
EVM0010760.1	CGTCA-motif	CGTCA	1664	MeJA-responsiveness
EVM0010760.1	I-box	atGATAAGGTC	901	light responsive element
EVM0010760.1	MBS	CAACTG	253	drought-inducibility
EVM0010760.1	TGACG-motif	TGACG	1664	MeJA-responsiveness
EVM0010760.1	chs-CMA2a	TCACTTGA	383	light responsive element
EVM0010760.1	G-box	TACGTG	9	light responsive element
EVM0010760.1	AT1-motif	AATTATTTTTTATT	759	light responsive element
EVM0010760.1	ARE	AAACCA	191	anaerobic induction
EVM0010760.1	TCT-motif	TCTTAC	6	light responsive element
EVM0010760.1	TCT-motif	TCTTAC	607	light responsive element
EVM0010760.1	TCT-motif	TCTTAC	1068	light responsive element
EVM0010760.1	TCT-motif	TCTTAC	1457	light responsive element
EVM0010760.1	AuxRR-core	GGTCCAT	908	auxin-responsive element
EVM0010760.1	AuxRR-core	GGTCCAT	1737	auxin-responsive element
EVM0010760.1	MRE	AACCTAA	122	light responsive element
EVM0010760.1	Box 4	ATTAAT	1791	light responsive element
EVM0011153.1	TGA-element	AACGAC	1137	auxin-responsive element
EVM0011153.1	ARE	AAACCA	195	anaerobic induction
EVM0011153.1	ARE	AAACCA	1196	anaerobic induction
EVM0011153.1	ATC-motif	AGCTATCCA	1604	light responsive element
EVM0011153.1	AT1-motif	AATTATTTTTTATT	1824	light responsive element
EVM0011153.1	G-box	CACGTC	555	light responsive element
EVM0011153.1	G-box	TACGTG	1217	light responsive element
EVM0011153.1	Box 4	ATTAAT	158	light responsive element
EVM0011153.1	Box 4	ATTAAT	792	light responsive element
EVM0011153.1	Box 4	ATTAAT	813	light responsive element
EVM0011153.1	Box 4	ATTAAT	956	light responsive element
EVM0011153.1	Box 4	ATTAAT	1793	light responsive element
EVM0011153.1	AAAC-motif	CAATCAAAACCT	1968	light responsive element
EVM0011153.1	MBS	CAACTG	1677	drought-inducibility
EVM0011153.1	CGTCA-motif	CGTCA	995	MeJA-responsiveness
EVM0011153.1	ABRE	ACGTG	555	abscisic acid responsiveness
EVM0011153.1	ABRE	ACGTG	1217	abscisic acid responsiveness
EVM0011153.1	ACE	CTAACGTATT	39	light responsive element
EVM0011153.1	TGACG-motif	TGACG	995	MeJA-responsiveness
EVM0011153.1	LTR	CCGAAA	615	low-temperature responsiveness
EVM0013388.1	GATA-motif	GATAGGG	753	light responsive element
EVM0013388.1	G-box	CACGTC	250	light responsive element
EVM0013388.1	G-box	CACGTC	326	light responsive element
EVM0013388.1	G-box	TACGTG	679	light responsive element
EVM0013388.1	G-box	CACGAC	824	light responsive element
EVM0013388.1	G-box	CACGTC	1701	light responsive element
EVM0013388.1	ARE	AAACCA	980	anaerobic induction
EVM0013388.1	TCT-motif	TCTTAC	909	light responsive element
EVM0013388.1	Box 4	ATTAAT	1032	light responsive element
EVM0013388.1	Box 4	ATTAAT	1058	light responsive element
EVM0013388.1	Box 4	ATTAAT	1093	light responsive element
EVM0013388.1	ATCT-motif	AATCTAATCC	10	light responsive element
EVM0013388.1	GT1-motif	GGTTAA	229	light responsive element
EVM0013388.1	G-Box	CACGTT	1406	light responsive element
EVM0013388.1	ABRE	ACGTG	250	abscisic acid responsiveness
EVM0013388.1	ABRE	ACGTG	326	abscisic acid responsiveness
EVM0013388.1	ABRE	ACGTG	679	abscisic acid responsiveness
EVM0013388.1	ABRE	CGTACGTGCA	681	abscisic acid responsiveness
EVM0013388.1	ABRE	ACGTG	1406	abscisic acid responsiveness
EVM0013388.1	ABRE	ACGTG	1701	abscisic acid responsiveness
EVM0013388.1	CGTCA-motif	CGTCA	215	MeJA-responsiveness
EVM0013388.1	CGTCA-motif	CGTCA	606	MeJA-responsiveness
EVM0013388.1	CGTCA-motif	CGTCA	1467	MeJA-responsiveness
EVM0013388.1	AE-box	AGAAACAA	904	light responsive element
EVM0013388.1	AE-box	AGAAACAA	1150	light responsive element
EVM0013388.1	LTR	CCGAAA	19	low-temperature responsiveness
EVM0013388.1	LTR	CCGAAA	993	low-temperature responsiveness
EVM0013388.1	LTR	CCGAAA	1393	low-temperature responsiveness
EVM0013388.1	LTR	CCGAAA	1953	low-temperature responsiveness
EVM0013388.1	TGACG-motif	TGACG	215	MeJA-responsiveness
EVM0013388.1	TGACG-motif	TGACG	606	MeJA-responsiveness
EVM0013388.1	TGACG-motif	TGACG	1467	MeJA-responsiveness
EVM0013548.1	TATC-box	TATCCCA	658	gibberellin-responsive element
EVM0013548.1	TGACG-motif	TGACG	292	MeJA-responsiveness
EVM0013548.1	TGACG-motif	TGACG	802	MeJA-responsiveness
EVM0013548.1	TGACG-motif	TGACG	835	MeJA-responsiveness
EVM0013548.1	GT1-motif	GGTTAA	1683	light responsive element
EVM0013548.1	P-box	CCTTTTG	424	gibberellin-responsive element
EVM0013548.1	ABRE	ACGTG	804	abscisic acid responsiveness
EVM0013548.1	ABRE	ACGTG	837	abscisic acid responsiveness
EVM0013548.1	CGTCA-motif	CGTCA	292	MeJA-responsiveness
EVM0013548.1	CGTCA-motif	CGTCA	802	MeJA-responsiveness
EVM0013548.1	CGTCA-motif	CGTCA	835	MeJA-responsiveness
EVM0013548.1	TCA-element	CCATCTTTTT	23	salicylic acid responsiveness
EVM0013548.1	AAAC-motif	CAATCAAAACCT	267	light responsive element
EVM0013548.1	Box 4	ATTAAT	1405	light responsive element
EVM0013548.1	Box 4	ATTAAT	1800	light responsive element
EVM0013548.1	ATCT-motif	AATCTAATCC	1284	light responsive element
EVM0013548.1	ATCT-motif	AATCTAATCC	1289	light responsive element
EVM0013548.1	GATA-motif	GATAGGA	764	light responsive element
EVM0013548.1	GATA-motif	GATAGGA	1988	light responsive element
EVM0013548.1	G-box	CACGTC	803	light responsive element
EVM0013548.1	G-box	CACGTC	836	light responsive element
EVM0013548.1	GA-motif	ATAGATAA	1396	light responsive element
EVM0013548.1	ARE	AAACCA	484	anaerobic induction
EVM0013548.1	ARE	AAACCA	986	anaerobic induction
EVM0013548.1	TCT-motif	TCTTAC	1860	light responsive element
EVM0014160.1	Box 4	ATTAAT	824	light responsive element
EVM0014160.1	Box 4	ATTAAT	1013	light responsive element
EVM0014160.1	GARE-motif	TCTGTTG	258	gibberellin-responsive element
EVM0014160.1	G-box	TACGTG	94	light responsive element
EVM0014160.1	GA-motif	ATAGATAA	1202	light responsive element
EVM0014160.1	ARE	AAACCA	254	anaerobic induction
EVM0014160.1	ARE	AAACCA	887	anaerobic induction
EVM0014160.1	ARE	AAACCA	1068	anaerobic induction
EVM0014160.1	AE-box	AGAAACAA	165	light responsive element
EVM0014160.1	LTR	CCGAAA	517	low-temperature responsiveness
EVM0014160.1	LTR	CCGAAA	1392	low-temperature responsiveness
EVM0014160.1	LTR	CCGAAA	1796	low-temperature responsiveness
EVM0014160.1	TGACG-motif	TGACG	111	MeJA-responsiveness
EVM0014160.1	TGACG-motif	TGACG	669	MeJA-responsiveness
EVM0014160.1	GT1-motif	GGTTAA	406	light responsive element
EVM0014160.1	ABRE	ACGTG	94	abscisic acid responsiveness
EVM0014160.1	ABRE	ACGTG	1808	abscisic acid responsiveness
EVM0014160.1	G-Box	CACGTT	1807	light responsive element
EVM0014160.1	CGTCA-motif	CGTCA	111	MeJA-responsiveness
EVM0014160.1	CGTCA-motif	CGTCA	669	MeJA-responsiveness
EVM0014160.1	I-box	gGATAAGGTG	1927	light responsive element
EVM0014160.1	MBS	CAACTG	1359	drought-inducibility
EVM0015059.1	TATC-box	TATCCCA	490	gibberellin-responsive element
EVM0015059.1	I-box	gGATAAGGTG	485	light responsive element
EVM0015059.1	Sp1	GGGCGG	1947	light responsive element
EVM0015059.1	ABRE	GACACGTGGC	1504	abscisic acid responsiveness
EVM0015059.1	ABRE	GCAACGTGTC	1621	abscisic acid responsiveness
EVM0015059.1	ABRE	CACGTG	1623	abscisic acid responsiveness
EVM0015059.1	ABRE	ACGTG	1624	abscisic acid responsiveness
EVM0015059.1	ABRE	ACGTG	1730	abscisic acid responsiveness
EVM0015059.1	G-Box	CACGTG	1623	light responsive element
EVM0015059.1	G-Box	CACGTT	1730	light responsive element
EVM0015059.1	Box 4	ATTAAT	1669	light responsive element
EVM0015059.1	Box 4	ATTAAT	1805	light responsive element
EVM0015059.1	AuxRR-core	GGTCCAT	802	auxin-responsive element
EVM0015059.1	ARE	AAACCA	344	anaerobic induction
EVM0015059.1	ARE	AAACCA	1568	anaerobic induction
EVM0015059.1	GA-motif	ATAGATAA	1709	light responsive element
EVM0015059.1	G-box	tgACACGTGGCA	1620	light responsive element
EVM0015059.1	G-box	ACACGTGGC	1622	light responsive element
EVM0015059.1	G-box	CACGTG	1623	light responsive element
EVM0015221.1	AE-box	AGAAACAA	91	light responsive element
EVM0015221.1	GT1-motif	GGTTAA	1760	light responsive element
EVM0015221.1	GT1-motif	GGTTAAT	1884	light responsive element
EVM0015221.1	GT1-motif	GGTTAA	1885	light responsive element
EVM0015221.1	ABRE	AACCCGG	1240	abscisic acid responsiveness
EVM0015221.1	TCCC-motif	TCTCCCT	1429	light responsive element
EVM0015221.1	Box 4	ATTAAT	268	light responsive element
EVM0015221.1	Box 4	ATTAAT	286	light responsive element
EVM0015221.1	Box 4	ATTAAT	324	light responsive element
EVM0015221.1	Box 4	ATTAAT	624	light responsive element
EVM0015221.1	Box 4	ATTAAT	927	light responsive element
EVM0015221.1	GA-motif	ATAGATAA	1696	light responsive element
EVM0015221.1	AT1-motif	AATTATTTTTTATT	8	light responsive element
EVM0015221.1	ARE	AAACCA	400	anaerobic induction
EVM0015221.1	GATA-motif	AAGATAAGATT	1159	light responsive element
EVM0015221.1	G-box	TAACACGTAG	1000	light responsive element
EVM0015292.1	TGACG-motif	TGACG	770	MeJA-responsiveness
EVM0015292.1	TATC-box	TATCCCA	401	gibberellin-responsive element
EVM0015292.1	TCA-element	CCATCTTTTT	1884	salicylic acid responsiveness
EVM0015292.1	G-Box	CACGTT	218	light responsive element
EVM0015292.1	G-Box	CACGTG	248	light responsive element
EVM0015292.1	G-Box	CACGTG	1445	light responsive element
EVM0015292.1	ABRE	ACGTG	219	abscisic acid responsiveness
EVM0015292.1	ABRE	CACGTG	248	abscisic acid responsiveness
EVM0015292.1	ABRE	ACGTG	249	abscisic acid responsiveness
EVM0015292.1	ABRE	ACGTG	918	abscisic acid responsiveness
EVM0015292.1	ABRE	CACGTG	1445	abscisic acid responsiveness
EVM0015292.1	ABRE	ACGTG	1446	abscisic acid responsiveness
EVM0015292.1	CGTCA-motif	CGTCA	770	MeJA-responsiveness
EVM0015292.1	GT1-motif	GGTTAAT	1129	light responsive element
EVM0015292.1	GT1-motif	GGTTAA	1130	light responsive element
EVM0015292.1	GT1-motif	GGTTAA	1634	light responsive element
EVM0015292.1	Box 4	ATTAAT	671	light responsive element
EVM0015292.1	Box 4	ATTAAT	1008	light responsive element
EVM0015292.1	Box 4	ATTAAT	1240	light responsive element
EVM0015292.1	Box 4	ATTAAT	1833	light responsive element
EVM0015292.1	TCT-motif	TCTTAC	1973	light responsive element
EVM0015292.1	ARE	AAACCA	127	anaerobic induction
EVM0015292.1	GA-motif	ATAGATAA	418	light responsive element
EVM0015292.1	G-box	TAACACGTAG	247	light responsive element
EVM0015292.1	G-box	CACGTG	248	light responsive element
EVM0015292.1	G-box	CACGAC	914	light responsive element
EVM0015292.1	G-box	CACGTC	917	light responsive element
EVM0015292.1	G-box	CACGTG	1445	light responsive element
EVM0015292.1	chs-CMA2a	TCACTTGA	1355	light responsive element
EVM0015587.1	ABRE	ACGTG	202	abscisic acid responsiveness
EVM0015587.1	ABRE	ACGTG	748	abscisic acid responsiveness
EVM0015587.1	ABRE	ACGTG	955	abscisic acid responsiveness
EVM0015587.1	ABRE	CACGTG	1072	abscisic acid responsiveness
EVM0015587.1	ABRE	ACGTG	1073	abscisic acid responsiveness
EVM0015587.1	ABRE	ACGTG	1222	abscisic acid responsiveness
EVM0015587.1	G-Box	CACGTT	954	light responsive element
EVM0015587.1	G-Box	CACGTG	1072	light responsive element
EVM0015587.1	ACE	CTAACGTATT	810	light responsive element
EVM0015587.1	ACE	CTAACGTATT	1771	light responsive element
EVM0015587.1	GT1-motif	GGTTAAT	1894	light responsive element
EVM0015587.1	GT1-motif	GGTTAA	1895	light responsive element
EVM0015587.1	Box II	CCACGTGGC	1071	light responsive element
EVM0015587.1	Box 4	ATTAAT	806	light responsive element
EVM0015587.1	Box 4	ATTAAT	1306	light responsive element
EVM0015587.1	MRE	AACCTAA	643	light responsive element
EVM0015587.1	TCCC-motif	TCTCCCT	1435	light responsive element
EVM0015587.1	G-box	TACGTG	201	light responsive element
EVM0015587.1	G-box	TACGTG	747	light responsive element
EVM0015587.1	G-box	GCCACGTGGA	1070	light responsive element
EVM0015587.1	G-box	CACGTG	1072	light responsive element
EVM0015587.1	G-box	TACGTG	1222	light responsive element
EVM0015587.1	chs-CMA1a	TTACTTAA	219	light responsive element
EVM0015587.1	GATA-motif	AAGATAAGATT	432	light responsive element
EVM0015587.1	ARE	AAACCA	131	anaerobic induction
EVM0015587.1	ATC-motif	AGTAATCT	1747	light responsive element
EVM0015587.1	TCT-motif	TCTTAC	515	light responsive element
EVM0015587.1	GA-motif	ATAGATAA	311	light responsive element
EVM0015832.1	LTR	CCGAAA	1113	low-temperature responsiveness
EVM0015832.1	LTR	CCGAAA	1697	low-temperature responsiveness
EVM0015832.1	LTR	CCGAAA	1732	low-temperature responsiveness
EVM0015832.1	LTR	CCGAAA	1798	low-temperature responsiveness
EVM0015832.1	MBS	CAACTG	524	drought-inducibility
EVM0015832.1	I-box	gGATAAGGTG	479	light responsive element
EVM0015832.1	ABRE	ACGTG	1136	abscisic acid responsiveness
EVM0015832.1	GT1-motif	GGTTAA	1460	light responsive element
EVM0015832.1	GT1-motif	GGTTAA	1669	light responsive element
EVM0015832.1	P-box	CCTTTTG	1606	gibberellin-responsive element
EVM0015832.1	Box 4	ATTAAT	306	light responsive element
EVM0015832.1	Box 4	ATTAAT	1214	light responsive element
EVM0015832.1	Box 4	ATTAAT	1505	light responsive element
EVM0015832.1	AuxRR-core	GGTCCAT	1919	auxin-responsive element
EVM0015832.1	GA-motif	ATAGATAA	1208	light responsive element
EVM0015832.1	G-box	TACGTG	1135	light responsive element
EVM0015832.1	GATA-motif	AAGGATAAGG	77	light responsive element
EVM0017585.1	Box 4	ATTAAT	1440	light responsive element
EVM0017585.1	GARE-motif	TCTGTTG	821	gibberellin-responsive element
EVM0017585.1	TCCC-motif	TCTCCCT	785	light responsive element
EVM0017585.1	G-box	CACGTC	1106	light responsive element
EVM0017585.1	GA-motif	ATAGATAA	41	light responsive element
EVM0017585.1	TCT-motif	TCTTAC	1260	light responsive element
EVM0017585.1	ARE	AAACCA	739	anaerobic induction
EVM0017585.1	ARE	AAACCA	1114	anaerobic induction
EVM0017585.1	ARE	AAACCA	1710	anaerobic induction
EVM0017585.1	SARE	TTCGACCATCTT	1174	salicylic acid responsiveness
EVM0017585.1	TATC-box	TATCCCA	813	gibberellin-responsive element
EVM0017585.1	GT1-motif	GGTTAA	368	light responsive element
EVM0017585.1	GT1-motif	GGTTAAT	378	light responsive element
EVM0017585.1	GT1-motif	GGTTAA	379	light responsive element
EVM0017585.1	GT1-motif	GGTTAA	618	light responsive element
EVM0017585.1	ABRE	ACGTG	1107	abscisic acid responsiveness
EVM0017585.1	ABRE	ACGTG	1241	abscisic acid responsiveness
EVM0017585.1	G-Box	CACGTT	1240	light responsive element
EVM0018288.1	LTR	CCGAAA	618	low-temperature responsiveness
EVM0018288.1	LTR	CCGAAA	689	low-temperature responsiveness
EVM0018288.1	TGACG-motif	TGACG	9	MeJA-responsiveness
EVM0018288.1	TGACG-motif	TGACG	935	MeJA-responsiveness
EVM0018288.1	GT1-motif	GGTTAAT	171	light responsive element
EVM0018288.1	ABRE	TACGGTC	223	abscisic acid responsiveness
EVM0018288.1	ABRE	ACGTG	260	abscisic acid responsiveness
EVM0018288.1	CGTCA-motif	CGTCA	9	MeJA-responsiveness
EVM0018288.1	CGTCA-motif	CGTCA	935	MeJA-responsiveness
EVM0018288.1	I-box	TGATAATGT	1160	light responsive element
EVM0018288.1	I-box	GTATAAGGCC	1678	light responsive element
EVM0018288.1	AuxRR-core	GGTCCAT	226	auxin-responsive element
EVM0018288.1	AuxRR-core	GGTCCAT	693	auxin-responsive element
EVM0018288.1	AAAC-motif	CAATCAAAACCT	508	light responsive element
EVM0018288.1	Box 4	ATTAAT	1204	light responsive element
EVM0018288.1	Box 4	ATTAAT	1296	light responsive element
EVM0018288.1	GATA-motif	AAGGATAAGG	1680	light responsive element
EVM0018288.1	G-box	TACGTG	260	light responsive element
EVM0018288.1	GA-motif	ATAGATAA	1138	light responsive element
EVM0019936.1	I-box	TGATAATGT	1074	light responsive element
EVM0019936.1	MBS	CAACTG	1548	drought-inducibility
EVM0019936.1	GT1-motif	GTGTGTGAA	422	light responsive element
EVM0019936.1	GT1-motif	GGTTAA	1284	light responsive element
EVM0019936.1	GT1-motif	GGTTAA	1322	light responsive element
EVM0019936.1	G-Box	TCCACATGGCA	926	light responsive element
EVM0019936.1	ABRE	ACGTG	532	abscisic acid responsiveness
EVM0019936.1	CGTCA-motif	CGTCA	1674	MeJA-responsiveness
EVM0021917.1	TGACG-motif	TGACG	33	MeJA-responsiveness
EVM0021917.1	MBS	CAACTG	713	drought-inducibility
EVM0021917.1	I-box	gGATAAGGTG	1173	light responsive element
EVM0021917.1	TCA-element	CCATCTTTTT	1084	salicylic acid responsiveness
EVM0021917.1	CGTCA-motif	CGTCA	33	MeJA-responsiveness
EVM0021917.1	GT1-motif	GGTTAA	16	light responsive element
EVM0021917.1	GT1-motif	GGTTAA	1449	light responsive element
EVM0021917.1	3-AF1 binding site	TAAGAGAGGAA	633	light responsive element
EVM0021917.1	ATCT-motif	AATCTAATCC	608	light responsive element
EVM0021917.1	Box 4	ATTAAT	1273	light responsive element
EVM0021917.1	ARE	AAACCA	1191	anaerobic induction
EVM0021917.1	ARE	AAACCA	1316	anaerobic induction
EVM0021917.1	ARE	AAACCA	1336	anaerobic induction
EVM0021917.1	TCT-motif	TCTTAC	161	light responsive element
EVM0021917.1	TCT-motif	TCTTAC	632	light responsive element
EVM0021917.1	TCT-motif	TCTTAC	1515	light responsive element
EVM0021917.1	TCT-motif	TCTTAC	1939	light responsive element
EVM0021917.1	GATT-motif	CTCCTGATTGGA	1135	light responsive element
EVM0024057.1	LAMP-element	CTTTATCA	983	light responsive element
EVM0024057.1	TGACG-motif	TGACG	1685	MeJA-responsiveness
EVM0024057.1	AE-box	AGAAACAA	1731	light responsive element
EVM0024057.1	P-box	CCTTTTG	1963	gibberellin-responsive element
EVM0024057.1	CGTCA-motif	CGTCA	1685	MeJA-responsiveness
EVM0024057.1	ATCT-motif	AATCTAATCC	527	light responsive element
EVM0024057.1	GARE-motif	TCTGTTG	1897	gibberellin-responsive element
EVM0024057.1	GA-motif	ATAGATAA	461	light responsive element
EVM0024057.1	TGA-element	AACGAC	102	auxin-responsive element
EVM0024057.1	ARE	AAACCA	1706	anaerobic induction
EVM0024057.1	chs-CMA2a	TCACTTGA	1581	light responsive element
EVM0024057.1	GATA-motif	AAGATAAGATT	527	light responsive element
EVM0024340.1	TCT-motif	TCTTAC	164	light responsive element
EVM0024340.1	TCT-motif	TCTTAC	633	light responsive element
EVM0024340.1	TCT-motif	TCTTAC	1516	light responsive element
EVM0024340.1	TCT-motif	TCTTAC	1940	light responsive element
EVM0024340.1	ARE	AAACCA	1192	anaerobic induction
EVM0024340.1	ARE	AAACCA	1317	anaerobic induction
EVM0024340.1	ARE	AAACCA	1337	anaerobic induction
EVM0024340.1	GATT-motif	CTCCTGATTGGA	1136	light responsive element
EVM0024340.1	3-AF1 binding site	TAAGAGAGGAA	634	light responsive element
EVM0024340.1	ATCT-motif	AATCTAATCC	609	light responsive element
EVM0024340.1	Box 4	ATTAAT	1274	light responsive element
EVM0024340.1	I-box	gGATAAGGTG	1174	light responsive element
EVM0024340.1	TCA-element	CCATCTTTTT	1084	salicylic acid responsiveness
EVM0024340.1	MBS	CAACTG	714	drought-inducibility
EVM0024340.1	GT1-motif	GGTTAA	19	light responsive element
EVM0024340.1	GT1-motif	GGTTAA	1450	light responsive element
EVM0024340.1	CGTCA-motif	CGTCA	36	MeJA-responsiveness
EVM0024340.1	TGACG-motif	TGACG	36	MeJA-responsiveness
EVM0024500.1	TGACG-motif	TGACG	371	MeJA-responsiveness
EVM0024500.1	LTR	CCGAAA	226	low-temperature responsiveness
EVM0024500.1	ABRE	ACGTG	749	abscisic acid responsiveness
EVM0024500.1	CGTCA-motif	CGTCA	371	MeJA-responsiveness
EVM0024500.1	GT1-motif	GGTTAA	115	light responsive element
EVM0024500.1	GT1-motif	GGTTAA	1367	light responsive element
EVM0024500.1	ACE	GACACGTATG	962	light responsive element
EVM0024500.1	MBS	CAACTG	367	drought-inducibility
EVM0024500.1	I-box	gGATAAGGTG	1934	light responsive element
EVM0024500.1	Box 4	ATTAAT	525	light responsive element
EVM0024500.1	Box 4	ATTAAT	711	light responsive element
EVM0024500.1	Box 4	ATTAAT	722	light responsive element
EVM0024500.1	Box 4	ATTAAT	1185	light responsive element
EVM0024500.1	Box 4	ATTAAT	1199	light responsive element
EVM0024500.1	Box 4	ATTAAT	1301	light responsive element
EVM0024500.1	Box 4	ATTAAT	1310	light responsive element
EVM0024500.1	Box 4	ATTAAT	1437	light responsive element
EVM0024500.1	Box 4	ATTAAT	1604	light responsive element
EVM0024500.1	Box 4	ATTAAT	1613	light responsive element
EVM0024500.1	G-box	TACGTG	748	light responsive element
EVM0024500.1	TCT-motif	TCTTAC	361	light responsive element
EVM0024500.1	ARE	AAACCA	766	anaerobic induction
EVM0024500.1	AT1-motif	AATTATTTTTTATT	1616	light responsive element
EVM0025258.1	ACE	CTAACGTATT	1202	light responsive element
EVM0025258.1	G-Box	CACGTG	1942	light responsive element
EVM0025258.1	ABRE	ACGTG	1666	abscisic acid responsiveness
EVM0025258.1	ABRE	CACGTG	1942	abscisic acid responsiveness
EVM0025258.1	ABRE	ACGTG	1943	abscisic acid responsiveness
EVM0025258.1	I-box	AGATAAGG	1148	light responsive element
EVM0025258.1	MBS	CAACTG	771	drought-inducibility
EVM0025258.1	Box 4	ATTAAT	118	light responsive element
EVM0025258.1	Box 4	ATTAAT	404	light responsive element
EVM0025258.1	Box 4	ATTAAT	1479	light responsive element
EVM0025258.1	Box 4	ATTAAT	1651	light responsive element
EVM0025258.1	Box 4	ATTAAT	1655	light responsive element
EVM0025258.1	Box 4	ATTAAT	1676	light responsive element
EVM0025258.1	G-box	TACGTG	1666	light responsive element
EVM0025258.1	G-box	CACGTG	1942	light responsive element
EVM0025258.1	AT1-motif	AATTATTTTTTATT	117	light responsive element
EVM0025258.1	AT1-motif	AATTATTTTTTATT	617	light responsive element
EVM0025258.1	GA-motif	ATAGATAA	279	light responsive element
EVM0025258.1	GA-motif	ATAGATAA	1146	light responsive element
EVM0025258.1	GA-motif	ATAGATAA	1358	light responsive element
EVM0025258.1	TCT-motif	TCTTAC	329	light responsive element
EVM0025258.1	TGA-element	AACGAC	1896	auxin-responsive element
EVM0025601.1	LTR	CCGAAA	510	low-temperature responsiveness
EVM0025601.1	LTR	CCGAAA	795	low-temperature responsiveness
EVM0025601.1	LTR	CCGAAA	1317	low-temperature responsiveness
EVM0025601.1	TGACG-motif	TGACG	1065	MeJA-responsiveness
EVM0025601.1	AuxRE	TGTCTCAATAAG	366	auxin-responsive element
EVM0025601.1	Gap-box	CAAATGAA(A/G)A	630	light responsive element
EVM0025601.1	G-Box	CACGTT	1677	light responsive element
EVM0025601.1	ABRE	ACGTG	240	abscisic acid responsiveness
EVM0025601.1	ABRE	CGCACGTGTC	353	abscisic acid responsiveness
EVM0025601.1	ABRE	ACGTG	1473	abscisic acid responsiveness
EVM0025601.1	ABRE	ACGTG	1677	abscisic acid responsiveness
EVM0025601.1	CGTCA-motif	CGTCA	1065	MeJA-responsiveness
EVM0025601.1	TCA-element	CCATCTTTTT	1602	salicylic acid responsiveness
EVM0025601.1	MRE	AACCTAA	880	light responsive element
EVM0025601.1	Box 4	ATTAAT	452	light responsive element
EVM0025601.1	Box 4	ATTAAT	1764	light responsive element
EVM0025601.1	Box 4	ATTAAT	1836	light responsive element
EVM0025601.1	Box 4	ATTAAT	1910	light responsive element
EVM0025601.1	chs-CMA2a	TCACTTGA	224	light responsive element
EVM0025601.1	G-box	TACGTG	240	light responsive element
EVM0025601.1	G-box	TACGTG	1472	light responsive element
EVM0025601.1	TCT-motif	TCTTAC	154	light responsive element
EVM0025601.1	TCT-motif	TCTTAC	741	light responsive element
EVM0025601.1	ARE	AAACCA	1343	anaerobic induction
EVM0025601.1	ARE	AAACCA	1625	anaerobic induction
EVM0025601.1	ARE	AAACCA	1859	anaerobic induction
EVM0025601.1	ARE	AAACCA	1874	anaerobic induction
EVM0025866.1	GATA-motif	AAGATAAGATT	1049	light responsive element
EVM0025866.1	TGA-element	AACGAC	365	auxin-responsive element
EVM0025866.1	TGA-element	AACGAC	631	auxin-responsive element
EVM0025866.1	AuxRR-core	GGTCCAT	1260	auxin-responsive element
EVM0025866.1	Box 4	ATTAAT	389	light responsive element
EVM0025866.1	Box 4	ATTAAT	548	light responsive element
EVM0025866.1	Box 4	ATTAAT	988	light responsive element
EVM0025866.1	Box 4	ATTAAT	1071	light responsive element
EVM0025866.1	Box 4	ATTAAT	1384	light responsive element
EVM0025866.1	3-AF1 binding site	TAAGAGAGGAA	1693	light responsive element
EVM0025866.1	TCCC-motif	TCTCCCT	1923	light responsive element
EVM0025866.1	CGTCA-motif	CGTCA	1554	MeJA-responsiveness
EVM0025866.1	G-Box	CACGTT	422	light responsive element
EVM0025866.1	G-Box	CACGTT	1987	light responsive element
EVM0025866.1	ABRE	ACGTG	422	abscisic acid responsiveness
EVM0025866.1	ABRE	ACGTG	1988	abscisic acid responsiveness
EVM0025866.1	I-box	TGATAATGT	165	light responsive element
EVM0025866.1	TCA-element	CCATCTTTTT	1907	salicylic acid responsiveness
EVM0025866.1	MBS	CAACTG	269	drought-inducibility
EVM0025866.1	LAMP-element	CTTTATCA	125	light responsive element
EVM0025866.1	TGACG-motif	TGACG	1554	MeJA-responsiveness
EVM0028143.1	MRE	AACCTAA	626	light responsive element
EVM0028143.1	MRE	AACCTAA	925	light responsive element
EVM0028143.1	Box 4	ATTAAT	465	light responsive element
EVM0028143.1	Box 4	ATTAAT	789	light responsive element
EVM0028143.1	Box 4	ATTAAT	1078	light responsive element
EVM0028143.1	Box 4	ATTAAT	1108	light responsive element
EVM0028143.1	Box 4	ATTAAT	1134	light responsive element
EVM0028143.1	Box 4	ATTAAT	1548	light responsive element
EVM0028143.1	TCT-motif	TCTTAC	18	light responsive element
EVM0028143.1	ARE	AAACCA	215	anaerobic induction
EVM0028143.1	ARE	AAACCA	614	anaerobic induction
EVM0028143.1	ARE	AAACCA	837	anaerobic induction
EVM0028143.1	chs-CMA2a	TCACTTGA	65	light responsive element
EVM0028143.1	G-box	CACGTC	261	light responsive element
EVM0028143.1	LTR	CCGAAA	569	low-temperature responsiveness
EVM0028143.1	TGACG-motif	TGACG	263	MeJA-responsiveness
EVM0028143.1	TGACG-motif	TGACG	368	MeJA-responsiveness
EVM0028143.1	TGACG-motif	TGACG	1043	MeJA-responsiveness
EVM0028143.1	TATC-box	TATCCCA	919	gibberellin-responsive element
EVM0028143.1	TCA-element	CCATCTTTTT	218	salicylic acid responsiveness
EVM0028143.1	TCA-element	CCATCTTTTT	1352	salicylic acid responsiveness
EVM0028143.1	MBS	CAACTG	899	drought-inducibility
EVM0028143.1	GT1-motif	GGTTAAT	1661	light responsive element
EVM0028143.1	GT1-motif	GGTTAA	1662	light responsive element
EVM0028143.1	P-box	CCTTTTG	1091	gibberellin-responsive element
EVM0028143.1	CGTCA-motif	CGTCA	263	MeJA-responsiveness
EVM0028143.1	CGTCA-motif	CGTCA	368	MeJA-responsiveness
EVM0028143.1	CGTCA-motif	CGTCA	1043	MeJA-responsiveness
EVM0028143.1	ABRE	ACGTG	261	abscisic acid responsiveness
EVM0028227.1	ARE	AAACCA	866	anaerobic induction
EVM0028227.1	ARE	AAACCA	1006	anaerobic induction
EVM0028227.1	GA-motif	ATAGATAA	66	light responsive element
EVM0028227.1	G-box	CACGTG	1602	light responsive element
EVM0028227.1	G-box	CACGAC	1987	light responsive element
EVM0028227.1	GATA-motif	GATAGGA	84	light responsive element
EVM0028227.1	TCCC-motif	TCTCCCT	1973	light responsive element
EVM0028227.1	GARE-motif	TCTGTTG	1498	gibberellin-responsive element
EVM0028227.1	Box 4	ATTAAT	859	light responsive element
EVM0028227.1	Box 4	ATTAAT	1399	light responsive element
EVM0028227.1	G-Box	CACGTGAAA	1599	light responsive element
EVM0028227.1	G-Box	CACGTG	1602	light responsive element
EVM0028227.1	ABRE	AACCCGG	669	abscisic acid responsiveness
EVM0028227.1	ABRE	CACGTG	1602	abscisic acid responsiveness
EVM0028227.1	ABRE	ACGTG	1603	abscisic acid responsiveness
EVM0028227.1	P-box	CCTTTTG	1816	gibberellin-responsive element
EVM0028227.1	LTR	CCGAAA	762	low-temperature responsiveness
EVM0028432.1	ARE	AAACCA	194	anaerobic induction
EVM0028432.1	ARE	AAACCA	1613	anaerobic induction
EVM0028432.1	ARE	AAACCA	1972	anaerobic induction
EVM0028432.1	TCT-motif	TCTTAC	446	light responsive element
EVM0028432.1	TCT-motif	TCTTAC	1473	light responsive element
EVM0028432.1	TCT-motif	TCTTAC	1848	light responsive element
EVM0028432.1	TGA-element	AACGAC	1360	auxin-responsive element
EVM0028432.1	GATA-motif	AAGGATAAGG	560	light responsive element
EVM0028432.1	GATA-motif	GATAGGA	734	light responsive element
EVM0028432.1	ATCT-motif	AATCTAATCC	1883	light responsive element
EVM0028432.1	Box 4	ATTAAT	1603	light responsive element
EVM0028432.1	GARE-motif	TCTGTTG	155	gibberellin-responsive element
EVM0028432.1	MRE	AACCTAA	1779	light responsive element
EVM0028432.1	TCA-element	CCATCTTTTT	222	salicylic acid responsiveness
EVM0028432.1	TCA-element	CCATCTTTTT	404	salicylic acid responsiveness
EVM0028432.1	P-box	CCTTTTG	1167	gibberellin-responsive element
EVM0028432.1	GT1-motif	GGTTAA	119	light responsive element
EVM0028432.1	AE-box	AGAAACAA	824	light responsive element
EVM0030471.1	GT1-motif	GGTTAA	343	light responsive element
EVM0030471.1	CGTCA-motif	CGTCA	812	MeJA-responsiveness
EVM0030471.1	G-Box	TCCACATGGCA	1414	light responsive element
EVM0030471.1	ABRE	ACGTG	814	abscisic acid responsiveness
EVM0030471.1	TCA-element	CCATCTTTTT	1522	salicylic acid responsiveness
EVM0030471.1	LTR	CCGAAA	1898	low-temperature responsiveness
EVM0030471.1	TGACG-motif	TGACG	812	MeJA-responsiveness
EVM0030471.1	G-box	CACGTC	813	light responsive element
EVM0030471.1	G-box	CACGAC	1801	light responsive element
EVM0030471.1	ARE	AAACCA	661	anaerobic induction
EVM0030471.1	Box 4	ATTAAT	174	light responsive element
EVM0030471.1	Box 4	ATTAAT	1946	light responsive element
EVM0030471.1	TCCC-motif	TCTCCCT	1140	light responsive element
EVM0030471.1	TCCC-motif	TCTCCCT	1662	light responsive element
EVM0030942.1	AuxRR-core	GGTCCAT	679	auxin-responsive element
EVM0030942.1	AuxRR-core	GGTCCAT	738	auxin-responsive element
EVM0030942.1	WUN-motif	AAATTTCCT	1031	wound-responsive element
EVM0030942.1	GARE-motif	TCTGTTG	1481	gibberellin-responsive element
EVM0030942.1	Box 4	ATTAAT	1302	light responsive element
EVM0030942.1	chs-CMA2a	TCACTTGA	67	light responsive element
EVM0030942.1	GATA-motif	AAGGATAAGG	896	light responsive element
EVM0030942.1	GATA-motif	AAGGATAAGG	1751	light responsive element
EVM0030942.1	G-box	CACGAC	1674	light responsive element
EVM0030942.1	TATC-box	TATCCCA	654	gibberellin-responsive element
EVM0030942.1	TGACG-motif	TGACG	1724	MeJA-responsiveness
EVM0030942.1	TGACG-motif	TGACG	1739	MeJA-responsiveness
EVM0030942.1	TGACG-motif	TGACG	1877	MeJA-responsiveness
EVM0030942.1	GT1-motif	GGTTAAT	304	light responsive element
EVM0030942.1	GT1-motif	GGTTAA	305	light responsive element
EVM0030942.1	GT1-motif	GGTTAAT	1992	light responsive element
EVM0030942.1	GT1-motif	GGTTAA	1993	light responsive element
EVM0030942.1	P-box	CCTTTTG	544	gibberellin-responsive element
EVM0030942.1	CGTCA-motif	CGTCA	1724	MeJA-responsiveness
EVM0030942.1	CGTCA-motif	CGTCA	1739	MeJA-responsiveness
EVM0030942.1	CGTCA-motif	CGTCA	1877	MeJA-responsiveness
EVM0030942.1	I-box	ccttatcct	1751	light responsive element
EVM0030942.1	TCA-element	CCATCTTTTT	879	salicylic acid responsiveness
EVM0030942.1	TCA-element	TCAGAAGAGG	1211	salicylic acid responsiveness
EVM0030942.1	TCA-element	CCATCTTTTT	1252	salicylic acid responsiveness
EVM0030942.1	TCA-element	CCATCTTTTT	1703	salicylic acid responsiveness
EVM0031906.1	TCT-motif	TCTTAC	1649	light responsive element
EVM0031906.1	ARE	AAACCA	13	anaerobic induction
EVM0031906.1	ARE	AAACCA	1194	anaerobic induction
EVM0031906.1	ARE	AAACCA	1807	anaerobic induction
EVM0031906.1	GATA-motif	AAGGATAAGG	529	light responsive element
EVM0031906.1	G-box	ACACGTGT	327	light responsive element
EVM0031906.1	G-box	CACGTG	328	light responsive element
EVM0031906.1	G-box	CACGTG	402	light responsive element
EVM0031906.1	Box 4	ATTAAT	625	light responsive element
EVM0031906.1	I-box	cCATATCCAAT	1887	light responsive element
EVM0031906.1	Sp1	GGGCGG	522	light responsive element
EVM0031906.1	ACE	CTAACGTATT	1602	light responsive element
EVM0031906.1	GT1-motif	GGTTAA	568	light responsive element
EVM0031906.1	GT1-motif	GGTTAA	996	light responsive element
EVM0031906.1	CGTCA-motif	CGTCA	276	MeJA-responsiveness
EVM0031906.1	CGTCA-motif	CGTCA	1040	MeJA-responsiveness
EVM0031906.1	CGTCA-motif	CGTCA	1840	MeJA-responsiveness
EVM0031906.1	CGTCA-motif	CGTCA	1843	MeJA-responsiveness
EVM0031906.1	G-Box	CACGTG	328	light responsive element
EVM0031906.1	G-Box	CACGTG	402	light responsive element
EVM0031906.1	G-Box	CACGTT	454	light responsive element
EVM0031906.1	ABRE	ACGTG	1	abscisic acid responsiveness
EVM0031906.1	ABRE	CACGTG	328	abscisic acid responsiveness
EVM0031906.1	ABRE	ACGTG	329	abscisic acid responsiveness
EVM0031906.1	ABRE	CACGTG	402	abscisic acid responsiveness
EVM0031906.1	ABRE	ACGTG	403	abscisic acid responsiveness
EVM0031906.1	ABRE	ACGTG	454	abscisic acid responsiveness
EVM0031906.1	TGACG-motif	TGACG	276	MeJA-responsiveness
EVM0031906.1	TGACG-motif	TGACG	1040	MeJA-responsiveness
EVM0031906.1	TGACG-motif	TGACG	1840	MeJA-responsiveness
EVM0031906.1	TGACG-motif	TGACG	1843	MeJA-responsiveness
EVM0032935.1	LTR	CCGAAA	967	low-temperature responsiveness
EVM0032935.1	TGACG-motif	TGACG	1419	MeJA-responsiveness
EVM0032935.1	TCA-element	CCATCTTTTT	17	salicylic acid responsiveness
EVM0032935.1	GT1-motif	GGTTAA	83	light responsive element
EVM0032935.1	GT1-motif	GGTTAA	127	light responsive element
EVM0032935.1	GT1-motif	GGTTAA	476	light responsive element
EVM0032935.1	G-Box	CACGTT	742	light responsive element
EVM0032935.1	ABRE	ACGTG	742	abscisic acid responsiveness
EVM0032935.1	CGTCA-motif	CGTCA	1419	MeJA-responsiveness
EVM0032935.1	WUN-motif	AAATTTCCT	1553	wound-responsive element
EVM0032935.1	GARE-motif	TCTGTTG	440	gibberellin-responsive element
EVM0032935.1	ATC-motif	AGTAATCT	913	light responsive element
EVM0032935.1	GATA-motif	GATAGGA	1562	light responsive element
EVM0032935.1	GATA-motif	GATAGGA	1940	light responsive element
EVM0032935.1	G-box	TAAACGTG	742	light responsive element
EVM0033029.1	GT1-motif	GGTTAA	355	light responsive element
EVM0033029.1	GT1-motif	GGTTAA	357	light responsive element
EVM0033029.1	GT1-motif	GGTTAAT	1394	light responsive element
EVM0033029.1	GT1-motif	GGTTAA	1395	light responsive element
EVM0033029.1	GT1-motif	GGTTAA	1765	light responsive element
EVM0033029.1	GT1-motif	GGTTAA	1846	light responsive element
EVM0033029.1	P-box	CCTTTTG	456	gibberellin-responsive element
EVM0033029.1	P-box	CCTTTTG	1442	gibberellin-responsive element
EVM0033029.1	CGTCA-motif	CGTCA	671	MeJA-responsiveness
EVM0033029.1	CGTCA-motif	CGTCA	899	MeJA-responsiveness
EVM0033029.1	CGTCA-motif	CGTCA	1307	MeJA-responsiveness
EVM0033029.1	G-Box	CACGTG	1606	light responsive element
EVM0033029.1	ABRE	TACGGTC	1500	abscisic acid responsiveness
EVM0033029.1	ABRE	CACGTG	1606	abscisic acid responsiveness
EVM0033029.1	ABRE	ACGTG	1607	abscisic acid responsiveness
EVM0033029.1	TGACG-motif	TGACG	671	MeJA-responsiveness
EVM0033029.1	TGACG-motif	TGACG	899	MeJA-responsiveness
EVM0033029.1	TGACG-motif	TGACG	1307	MeJA-responsiveness
EVM0033029.1	GATA-motif	AAGATAAGATT	1082	light responsive element
EVM0033029.1	chs-CMA2a	TCACTTGA	1494	light responsive element
EVM0033029.1	G-box	CACGTG	1606	light responsive element
EVM0033029.1	GA-motif	ATAGATAA	649	light responsive element
EVM0033029.1	ARE	AAACCA	208	anaerobic induction
EVM0033029.1	ARE	AAACCA	1693	anaerobic induction
EVM0033029.1	TCT-motif	TCTTAC	1360	light responsive element
EVM0033029.1	Box 4	ATTAAT	364	light responsive element
EVM0033029.1	Box 4	ATTAAT	368	light responsive element
EVM0033029.1	Box 4	ATTAAT	1189	light responsive element
EVM0033029.1	Box 4	ATTAAT	1707	light responsive element
EVM0033029.1	ATCT-motif	AATCTAATCC	1349	light responsive element
EVM0034010.1	P-box	CCTTTTG	1149	gibberellin-responsive element
EVM0034010.1	CGTCA-motif	CGTCA	1714	MeJA-responsiveness
EVM0034010.1	CGTCA-motif	CGTCA	1938	MeJA-responsiveness
EVM0034010.1	G-Box	CACGTT	1549	light responsive element
EVM0034010.1	3-AF1 binding site	TAAGAGAGGAA	1664	light responsive element
EVM0034010.1	AuxRR-core	GGTCCAT	140	auxin-responsive element
EVM0034010.1	Box 4	ATTAAT	1055	light responsive element
EVM0034010.1	ARE	AAACCA	211	anaerobic induction
EVM0034010.1	GC-motif	CCCCCG	1321	anaerobic induction
EVM0034010.1	LTR	CCGAAA	770	low-temperature responsiveness
EVM0034010.1	TGACG-motif	TGACG	1714	MeJA-responsiveness
EVM0034010.1	TGACG-motif	TGACG	1938	MeJA-responsiveness
EVM0034010.1	TATC-box	TATCCCA	539	gibberellin-responsive element
EVM0034010.1	Sp1	GGGCGG	1914	light responsive element
EVM0034010.1	GT1-motif	GGTTAAT	547	light responsive element
EVM0034010.1	ABRE	AACCCGG	478	abscisic acid responsiveness
EVM0034010.1	ABRE	AACCCGG	481	abscisic acid responsiveness
EVM0034010.1	ABRE	ACGTG	1549	abscisic acid responsiveness
EVM0034010.1	chs-Unit 1 m1	ACCTAACCCGG	481	light responsive element
EVM0034010.1	TCT-motif	TCTTAC	431	light responsive element
EVM0034010.1	G-box	CACGAC	1864	light responsive element
EVM0034253.1	G-box	CACGTG	1618	light responsive element
EVM0034253.1	GATA-motif	GATAGGA	1802	light responsive element
EVM0034253.1	GATA-motif	GATAGGA	1862	light responsive element
EVM0034253.1	ATC-motif	AGTAATCT	202	light responsive element
EVM0034253.1	TCT-motif	TCTTAC	1095	light responsive element
EVM0034253.1	Box 4	ATTAAT	31	light responsive element
EVM0034253.1	Box 4	ATTAAT	930	light responsive element
EVM0034253.1	WUN-motif	AAATTTCCT	1321	wound-responsive element
EVM0034253.1	G-Box	CACGTGAAA	1615	light responsive element
EVM0034253.1	G-Box	CACGTG	1618	light responsive element
EVM0034253.1	ABRE	CACGTG	1618	abscisic acid responsiveness
EVM0034253.1	ABRE	ACGTG	1619	abscisic acid responsiveness
EVM0034253.1	MBS	CAACTG	440	drought-inducibility
EVM0034253.1	LTR	CCGAAA	780	low-temperature responsiveness
EVM0037905.1	GT1-motif	GGTTAA	1459	light responsive element
EVM0037905.1	P-box	CCTTTTG	1303	gibberellin-responsive element
EVM0037905.1	G-Box	CACGTT	650	light responsive element
EVM0037905.1	ABRE	GCAACGTGTC	508	abscisic acid responsiveness
EVM0037905.1	ABRE	ACGTG	650	abscisic acid responsiveness
EVM0037905.1	ABRE	ACGTG	983	abscisic acid responsiveness
EVM0037905.1	ABRE	ACGTG	1445	abscisic acid responsiveness
EVM0037905.1	CGTCA-motif	CGTCA	507	MeJA-responsiveness
EVM0037905.1	CGTCA-motif	CGTCA	785	MeJA-responsiveness
EVM0037905.1	CGTCA-motif	CGTCA	973	MeJA-responsiveness
EVM0037905.1	CGTCA-motif	CGTCA	985	MeJA-responsiveness
EVM0037905.1	LTR	CCGAAA	193	low-temperature responsiveness
EVM0037905.1	TGACG-motif	TGACG	507	MeJA-responsiveness
EVM0037905.1	TGACG-motif	TGACG	785	MeJA-responsiveness
EVM0037905.1	TGACG-motif	TGACG	973	MeJA-responsiveness
EVM0037905.1	TGACG-motif	TGACG	985	MeJA-responsiveness
EVM0037905.1	AE-box	AGAAACAA	1788	light responsive element
EVM0037905.1	GC-motif	CCCCCG	24	anaerobic induction
EVM0037905.1	ARE	AAACCA	125	anaerobic induction
EVM0037905.1	ARE	AAACCA	186	anaerobic induction
EVM0037905.1	ARE	AAACCA	220	anaerobic induction
EVM0037905.1	ARE	AAACCA	1636	anaerobic induction
EVM0037905.1	ARE	AAACCA	1855	anaerobic induction
EVM0037905.1	GATA-motif	AAGATAAGATT	917	light responsive element
EVM0037905.1	G-box	CACGTC	983	light responsive element
EVM0037905.1	G-box	TACGTG	1444	light responsive element
EVM0037905.1	MRE	AACCTAA	799	light responsive element
EVM0037905.1	Box 4	ATTAAT	1831	light responsive element
EVM0039278.1	TGACG-motif	TGACG	456	MeJA-responsiveness
EVM0039278.1	TCA-element	CCATCTTTTT	689	salicylic acid responsiveness
EVM0039278.1	TCA-element	TCAGAAGAGG	1452	salicylic acid responsiveness
EVM0039278.1	MBS	CAACTG	478	drought-inducibility
EVM0039278.1	MBS	CAACTG	1334	drought-inducibility
EVM0039278.1	MBS	CAACTG	1939	drought-inducibility
EVM0039278.1	CAG-motif	GAAAGGCAGAC	1502	light responsive element
EVM0039278.1	GT1-motif	GGTTAA	1124	light responsive element
EVM0039278.1	CGTCA-motif	CGTCA	456	MeJA-responsiveness
EVM0039278.1	ABRE	ACGTG	715	abscisic acid responsiveness
EVM0039278.1	G-Box	CACGTT	714	light responsive element
EVM0039278.1	MRE	AACCTAA	1652	light responsive element
EVM0039278.1	Box 4	ATTAAT	123	light responsive element
EVM0039278.1	Box 4	ATTAAT	217	light responsive element
EVM0039278.1	Box 4	ATTAAT	869	light responsive element
EVM0039278.1	Box 4	ATTAAT	903	light responsive element
EVM0039278.1	Box 4	ATTAAT	1378	light responsive element
EVM0039278.1	TCT-motif	TCTTAC	846	light responsive element
EVM0039278.1	TCT-motif	TCTTAC	1834	light responsive element
EVM0039278.1	TGA-element	AACGAC	177	auxin-responsive element
EVM0039278.1	ARE	AAACCA	193	anaerobic induction
EVM0039278.1	ARE	AAACCA	655	anaerobic induction
EVM0039278.1	ARE	AAACCA	696	anaerobic induction
EVM0039278.1	ARE	AAACCA	718	anaerobic induction
EVM0039278.1	ARE	AAACCA	1478	anaerobic induction
EVM0039278.1	ARE	AAACCA	1872	anaerobic induction
EVM0039543.1	Box 4	ATTAAT	201	light responsive element
EVM0039543.1	Box 4	ATTAAT	347	light responsive element
EVM0039543.1	Box 4	ATTAAT	589	light responsive element
EVM0039543.1	Box 4	ATTAAT	945	light responsive element
EVM0039543.1	MRE	AACCTAA	1189	light responsive element
EVM0039543.1	TCCC-motif	TCTCCCT	1343	light responsive element
EVM0039543.1	TCCC-motif	TCTCCCT	1676	light responsive element
EVM0039543.1	G-box	TAACACGTAG	86	light responsive element
EVM0039543.1	G-box	CACGAC	731	light responsive element
EVM0039543.1	G-box	CACGTC	1463	light responsive element
EVM0039543.1	GATA-motif	GATAGGA	1933	light responsive element
EVM0039543.1	TCT-motif	TCTTAC	371	light responsive element
EVM0039543.1	ARE	AAACCA	1156	anaerobic induction
EVM0039543.1	ARE	AAACCA	1264	anaerobic induction
EVM0039543.1	ARE	AAACCA	1518	anaerobic induction
EVM0039543.1	ARE	AAACCA	1597	anaerobic induction
EVM0039543.1	ARE	AAACCA	1851	anaerobic induction
EVM0039543.1	GA-motif	ATAGATAA	1175	light responsive element
EVM0039543.1	AT1-motif	AATTATTTTTTATT	490	light responsive element
EVM0039543.1	G-Box	CACGTT	921	light responsive element
EVM0039543.1	ABRE	ACGTG	921	abscisic acid responsiveness
EVM0039543.1	ABRE	ACGTG	1464	abscisic acid responsiveness
EVM0039543.1	TCA-element	CCATCTTTTT	1115	salicylic acid responsiveness
EVM0040040.1	MRE	AACCTAA	1622	light responsive element
EVM0040040.1	Box 4	ATTAAT	203	light responsive element
EVM0040040.1	Box 4	ATTAAT	1379	light responsive element
EVM0040040.1	Box 4	ATTAAT	1598	light responsive element
EVM0040040.1	3-AF1 binding site	TAAGAGAGGAA	1096	light responsive element
EVM0040040.1	3-AF1 binding site	TAAGAGAGGAA	1121	light responsive element
EVM0040040.1	G-box	CACGTC	614	light responsive element
EVM0040040.1	ARE	AAACCA	1524	anaerobic induction
EVM0040040.1	ARE	AAACCA	1656	anaerobic induction
EVM0040040.1	TGA-element	AACGAC	375	auxin-responsive element
EVM0040040.1	AE-box	AGAAACAA	1949	light responsive element
EVM0040040.1	TGACG-motif	TGACG	616	MeJA-responsiveness
EVM0040040.1	CGTCA-motif	CGTCA	616	MeJA-responsiveness
EVM0040040.1	ABRE	ACGTG	614	abscisic acid responsiveness
EVM0040040.1	Box II	TGGTAATAA	297	light responsive element
EVM0040190.1	ABRE	GACACGTGGC	141	abscisic acid responsiveness
EVM0040190.1	ABRE	ACGTG	144	abscisic acid responsiveness
EVM0040190.1	CGTCA-motif	CGTCA	1230	MeJA-responsiveness
EVM0040190.1	GT1-motif	GGTTAA	1741	light responsive element
EVM0040190.1	TCA-element	CCATCTTTTT	1877	salicylic acid responsiveness
EVM0040190.1	I-box	AGATAAGG	1825	light responsive element
EVM0040190.1	TGACG-motif	TGACG	1230	MeJA-responsiveness
EVM0040190.1	LTR	CCGAAA	61	low-temperature responsiveness
EVM0040190.1	LTR	CCGAAA	878	low-temperature responsiveness
EVM0040190.1	LTR	CCGAAA	1057	low-temperature responsiveness
EVM0040190.1	LTR	CCGAAA	1102	low-temperature responsiveness
EVM0040190.1	G-box	TACGTG	143	light responsive element
EVM0040190.1	GATA-motif	GATAGGA	52	light responsive element
EVM0040190.1	GATA-motif	AAGGATAAGG	1135	light responsive element
EVM0040190.1	GATA-motif	AAGGATAAGG	1823	light responsive element
EVM0040190.1	TCT-motif	TCTTAC	1372	light responsive element
EVM0040190.1	TGA-element	AACGAC	858	auxin-responsive element
EVM0040190.1	ATC-motif	AGTAATCT	1687	light responsive element
EVM0040190.1	ARE	AAACCA	207	anaerobic induction
EVM0040190.1	ARE	AAACCA	308	anaerobic induction
EVM0040190.1	ARE	AAACCA	908	anaerobic induction
EVM0040190.1	ARE	AAACCA	1087	anaerobic induction
EVM0040190.1	ARE	AAACCA	1386	anaerobic induction
EVM0040190.1	ARE	AAACCA	1452	anaerobic induction
EVM0040190.1	Box 4	ATTAAT	345	light responsive element
EVM0040190.1	Box 4	ATTAAT	360	light responsive element
EVM0040190.1	Box 4	ATTAAT	367	light responsive element
EVM0040190.1	Box 4	ATTAAT	407	light responsive element
EVM0040190.1	Box 4	ATTAAT	418	light responsive element
EVM0040190.1	Box 4	ATTAAT	457	light responsive element
EVM0040190.1	Box 4	ATTAAT	544	light responsive element
EVM0040190.1	Box 4	ATTAAT	548	light responsive element
EVM0040190.1	Box 4	ATTAAT	1009	light responsive element
EVM0040190.1	WUN-motif	AAATTTCCT	55	wound-responsive element
EVM0040385.1	Box 4	ATTAAT	607	light responsive element
EVM0040385.1	Box 4	ATTAAT	849	light responsive element
EVM0040385.1	Box 4	ATTAAT	853	light responsive element
EVM0040385.1	Box 4	ATTAAT	1102	light responsive element
EVM0040385.1	TCT-motif	TCTTAC	922	light responsive element
EVM0040385.1	ARE	AAACCA	44	anaerobic induction
EVM0040385.1	AT1-motif	AATTATTTTTTATT	1564	light responsive element
EVM0040385.1	G-box	CACGAC	411	light responsive element
EVM0040385.1	chs-CMA2a	TCACTTGA	1853	light responsive element
EVM0040385.1	GATA-motif	AAGGATAAGG	492	light responsive element
EVM0040385.1	I-box	TGATAATGT	526	light responsive element
EVM0040385.1	GT1-motif	GGTTAA	1218	light responsive element
EVM0040385.1	GT1-motif	GGTTAAT	1233	light responsive element
EVM0040385.1	GT1-motif	GGTTAA	1234	light responsive element
EVM0040529.1	GT1-motif	GGTTAA	75	light responsive element
EVM0040529.1	GT1-motif	GGTTAA	99	light responsive element
EVM0040529.1	GT1-motif	GGTTAAT	486	light responsive element
EVM0040529.1	GT1-motif	GGTTAA	1208	light responsive element
EVM0040529.1	ABRE	ACGTG	784	abscisic acid responsiveness
EVM0040529.1	ABRE	ACGTG	1550	abscisic acid responsiveness
EVM0040529.1	CGTCA-motif	CGTCA	81	MeJA-responsiveness
EVM0040529.1	CGTCA-motif	CGTCA	1777	MeJA-responsiveness
EVM0040529.1	TCA-element	CCATCTTTTT	1605	salicylic acid responsiveness
EVM0040529.1	AE-box	AGAAACTT	1183	light responsive element
EVM0040529.1	LAMP-element	CTTTATCA	1470	light responsive element
EVM0040529.1	LTR	CCGAAA	545	low-temperature responsiveness
EVM0040529.1	LTR	CCGAAA	1875	low-temperature responsiveness
EVM0040529.1	TGACG-motif	TGACG	81	MeJA-responsiveness
EVM0040529.1	TGACG-motif	TGACG	1777	MeJA-responsiveness
EVM0040529.1	G-box	TACGTG	784	light responsive element
EVM0040529.1	G-box	TACGTG	1549	light responsive element
EVM0040529.1	G-box	CACGAC	1986	light responsive element
EVM0040529.1	AT1-motif	AATTATTTTTTATT	990	light responsive element
EVM0040529.1	ARE	AAACCA	736	anaerobic induction
EVM0040529.1	ARE	AAACCA	1112	anaerobic induction
EVM0040529.1	ARE	AAACCA	1158	anaerobic induction
EVM0040529.1	ARE	AAACCA	1260	anaerobic induction
EVM0040529.1	ARE	AAACCA	1443	anaerobic induction
EVM0040529.1	MRE	AACCTAA	96	light responsive element
EVM0040529.1	MRE	AACCTAA	483	light responsive element
EVM0040529.1	Box 4	ATTAAT	21	light responsive element
EVM0040529.1	Box 4	ATTAAT	359	light responsive element
EVM0040529.1	Box 4	ATTAAT	363	light responsive element
EVM0040529.1	Box 4	ATTAAT	730	light responsive element
EVM0041394.1	CGTCA-motif	CGTCA	449	MeJA-responsiveness
EVM0041394.1	ABRE	ACGTG	451	abscisic acid responsiveness
EVM0041394.1	ABRE	CACGTG	1350	abscisic acid responsiveness
EVM0041394.1	ABRE	ACGTG	1351	abscisic acid responsiveness
EVM0041394.1	ABRE	CACGTG	1386	abscisic acid responsiveness
EVM0041394.1	ABRE	ACGTG	1387	abscisic acid responsiveness
EVM0041394.1	ABRE	CACGTG	1940	abscisic acid responsiveness
EVM0041394.1	ABRE	ACGTG	1941	abscisic acid responsiveness
EVM0041394.1	G-Box	CACGTG	1350	light responsive element
EVM0041394.1	G-Box	CACGTG	1386	light responsive element
EVM0041394.1	G-Box	CACGTG	1940	light responsive element
EVM0041394.1	I-box	ccttatcct	465	light responsive element
EVM0041394.1	I-box	gGATAAGGTG	466	light responsive element
EVM0041394.1	Sp1	GGGCGG	1925	light responsive element
EVM0041394.1	TGACG-motif	TGACG	449	MeJA-responsiveness
EVM0041394.1	G-box	CACGTC	450	light responsive element
EVM0041394.1	G-box	CACGTG	1350	light responsive element
EVM0041394.1	G-box	CACGTG	1386	light responsive element
EVM0041394.1	G-box	CACGTG	1940	light responsive element
EVM0041394.1	GATA-motif	AAGGATAAGG	464	light responsive element
EVM0041394.1	TGA-element	AACGAC	1580	auxin-responsive element
EVM0041394.1	TCT-motif	TCTTAC	247	light responsive element
EVM0041394.1	ARE	AAACCA	1785	anaerobic induction
EVM0041394.1	ARE	AAACCA	1955	anaerobic induction
EVM0041394.1	GA-motif	ATAGATAA	688	light responsive element
EVM0041394.1	GA-motif	ATAGATAA	1028	light responsive element
EVM0041394.1	AT1-motif	AATTATTTTTTATT	778	light responsive element
EVM0041394.1	Box 4	ATTAAT	162	light responsive element
EVM0041394.1	Box 4	ATTAAT	364	light responsive element
EVM0041394.1	MRE	AACCTAA	1089	light responsive element
EVM0041394.1	TCCC-motif	TCTCCCT	1900	light responsive element
EVM0041394.1	ATCT-motif	AATCTAATCC	1092	light responsive element
EVM0042229.1	P-box	CCTTTTG	851	gibberellin-responsive element
EVM0042229.1	GT1-motif	GGTTAA	1247	light responsive element
EVM0042229.1	GT1-motif	GGTTAA	1366	light responsive element
EVM0042229.1	ABRE	CACGTG	23	abscisic acid responsiveness
EVM0042229.1	ABRE	ACGTG	24	abscisic acid responsiveness
EVM0042229.1	G-Box	CACGTG	23	light responsive element
EVM0042229.1	CGTCA-motif	CGTCA	975	MeJA-responsiveness
EVM0042229.1	CGTCA-motif	CGTCA	1924	MeJA-responsiveness
EVM0042229.1	Gap-box	CAAATGAA(A/G)A	1415	light responsive element
EVM0042229.1	TCA-element	CCATCTTTTT	784	salicylic acid responsiveness
EVM0042229.1	TCA-element	CCATCTTTTT	1532	salicylic acid responsiveness
EVM0042229.1	MBS	CAACTG	352	drought-inducibility
EVM0042229.1	MBS	CAACTG	1397	drought-inducibility
EVM0042229.1	LTR	CCGAAA	1808	low-temperature responsiveness
EVM0042229.1	TGACG-motif	TGACG	975	MeJA-responsiveness
EVM0042229.1	TGACG-motif	TGACG	1924	MeJA-responsiveness
EVM0042229.1	GATA-motif	GATAGGA	1873	light responsive element
EVM0042229.1	G-box	CACGTG	23	light responsive element
EVM0042229.1	AT1-motif	AATTATTTTTTATT	1560	light responsive element
EVM0042229.1	GA-motif	ATAGATAA	1514	light responsive element
EVM0042229.1	ARE	AAACCA	161	anaerobic induction
EVM0042229.1	ARE	AAACCA	250	anaerobic induction
EVM0042229.1	ARE	AAACCA	752	anaerobic induction
EVM0042229.1	ARE	AAACCA	1884	anaerobic induction
EVM0042229.1	WUN-motif	AAATTTCCT	1719	wound-responsive element
EVM0042229.1	Box 4	ATTAAT	1225	light responsive element
EVM0042229.1	Box 4	ATTAAT	1311	light responsive element
EVM0042229.1	Box 4	ATTAAT	1377	light responsive element
EVM0043075.1	Box 4	ATTAAT	137	light responsive element
EVM0043075.1	Box 4	ATTAAT	166	light responsive element
EVM0043075.1	Box 4	ATTAAT	280	light responsive element
EVM0043075.1	Box 4	ATTAAT	323	light responsive element
EVM0043075.1	Box 4	ATTAAT	719	light responsive element
EVM0043075.1	Box 4	ATTAAT	727	light responsive element
EVM0043075.1	Box 4	ATTAAT	1176	light responsive element
EVM0043075.1	Box 4	ATTAAT	1228	light responsive element
EVM0043075.1	Box 4	ATTAAT	1681	light responsive element
EVM0043075.1	Box 4	ATTAAT	1707	light responsive element
EVM0043075.1	TCCC-motif	TCTCCCT	53	light responsive element
EVM0043075.1	G-box	ACACGTGT	485	light responsive element
EVM0043075.1	G-box	CACGTG	486	light responsive element
EVM0043075.1	chs-CMA2a	TCACTTGA	550	light responsive element
EVM0043075.1	GATA-motif	AAGATAAGATT	1434	light responsive element
EVM0043075.1	TCT-motif	TCTTAC	1235	light responsive element
EVM0043075.1	TCT-motif	TCTTAC	1384	light responsive element
EVM0043075.1	TCT-motif	TCTTAC	1888	light responsive element
EVM0043075.1	ARE	AAACCA	263	anaerobic induction
EVM0043075.1	GA-motif	ATAGATAA	657	light responsive element
EVM0043075.1	G-Box	CACGTG	486	light responsive element
EVM0043075.1	ABRE	CACGTG	486	abscisic acid responsiveness
EVM0043075.1	ABRE	ACGTG	487	abscisic acid responsiveness
EVM0043075.1	TCA-element	TCAGAAGAGG	744	salicylic acid responsiveness
EVM0043075.1	TCA-element	CCATCTTTTT	1116	salicylic acid responsiveness
EVM0043580.1	MRE	AACCTAA	923	light responsive element
EVM0043580.1	Box 4	ATTAAT	916	light responsive element
EVM0043580.1	Box 4	ATTAAT	953	light responsive element
EVM0043580.1	chs-CMA2a	TCACTTGA	1477	light responsive element
EVM0043580.1	G-box	CACGTC	1969	light responsive element
EVM0043580.1	GA-motif	ATAGATAA	1608	light responsive element
EVM0043580.1	AT1-motif	AATTATTTTTTATT	1800	light responsive element
EVM0043580.1	ARE	AAACCA	72	anaerobic induction
EVM0043580.1	ARE	AAACCA	1006	anaerobic induction
EVM0043580.1	ARE	AAACCA	1762	anaerobic induction
EVM0043580.1	ARE	AAACCA	1874	anaerobic induction
EVM0043580.1	LAMP-element	CTTTATCA	648	light responsive element
EVM0043580.1	TGACG-motif	TGACG	1867	MeJA-responsiveness
EVM0043580.1	GT1-motif	GGTTAA	926	light responsive element
EVM0043580.1	GT1-motif	GGTTAA	1700	light responsive element
EVM0043580.1	CGTCA-motif	CGTCA	1867	MeJA-responsiveness
EVM0043580.1	ABRE	ACGTG	1969	abscisic acid responsiveness
EVM0043673.1	TGACG-motif	TGACG	196	MeJA-responsiveness
EVM0043673.1	LTR	CCGAAA	103	low-temperature responsiveness
EVM0043673.1	LTR	CCGAAA	263	low-temperature responsiveness
EVM0043673.1	CGTCA-motif	CGTCA	196	MeJA-responsiveness
EVM0043673.1	GT1-motif	GGTTAA	564	light responsive element
EVM0043673.1	P-box	CCTTTTG	460	gibberellin-responsive element
EVM0043673.1	Box 4	ATTAAT	793	light responsive element
EVM0043673.1	Box 4	ATTAAT	1085	light responsive element
EVM0043673.1	Box 4	ATTAAT	1197	light responsive element
EVM0043673.1	Box 4	ATTAAT	1367	light responsive element
EVM0043673.1	Box 4	ATTAAT	1652	light responsive element
EVM0043673.1	MRE	AACCTAA	1632	light responsive element
EVM0043673.1	TCCC-motif	TCTCCCT	1950	light responsive element
EVM0043673.1	TCT-motif	TCTTAC	881	light responsive element
EVM0043673.1	TCT-motif	TCTTAC	1877	light responsive element
EVM0043673.1	GC-motif	CCCCCG	357	anaerobic induction
EVM0043673.1	ARE	AAACCA	554	anaerobic induction
EVM0043673.1	AT1-motif	AATTATTTTTTATT	945	light responsive element
EVM0043673.1	AT1-motif	AATTATTTTTTATT	1581	light responsive element
EVM0043902.1	ACE	GACACGTATG	851	light responsive element
EVM0043902.1	GT1-motif	GGTTAAT	8	light responsive element
EVM0043902.1	GT1-motif	GGTTAA	9	light responsive element
EVM0043902.1	GT1-motif	GGTTAAT	1884	light responsive element
EVM0043902.1	GT1-motif	GGTTAA	1977	light responsive element
EVM0043902.1	ABRE	ACGTG	753	abscisic acid responsiveness
EVM0043902.1	ABRE	TACGTGTC	851	abscisic acid responsiveness
EVM0043902.1	ABRE	ACGTG	853	abscisic acid responsiveness
EVM0043902.1	AT1-motif	AATTATTTTTTATT	1697	light responsive element
EVM0043902.1	ARE	AAACCA	974	anaerobic induction
EVM0043902.1	ARE	AAACCA	1851	anaerobic induction
EVM0043902.1	TGA-element	AACGAC	449	auxin-responsive element
EVM0043902.1	TCT-motif	TCTTAC	287	light responsive element
EVM0043902.1	chs-CMA2a	TCACTTGA	577	light responsive element
EVM0043902.1	G-box	TACGTG	752	light responsive element
EVM0043902.1	G-box	TACGTG	853	light responsive element
EVM0043902.1	Box 4	ATTAAT	917	light responsive element
EVM0043902.1	Box 4	ATTAAT	1279	light responsive element
EVM0043902.1	Box 4	ATTAAT	1315	light responsive element
EVM0043902.1	Box 4	ATTAAT	1432	light responsive element
EVM0043956.1	G-box	CACGAC	1670	light responsive element
EVM0043956.1	chs-CMA2a	TCACTTGA	1188	light responsive element
EVM0043956.1	chs-CMA2a	TCACTTGA	1566	light responsive element
EVM0043956.1	chs-CMA2a	TCACTTGA	1797	light responsive element
EVM0043956.1	TCT-motif	TCTTAC	653	light responsive element
EVM0043956.1	TCT-motif	TCTTAC	666	light responsive element
EVM0043956.1	TCT-motif	TCTTAC	1961	light responsive element
EVM0043956.1	AT1-motif	AATTATTTTTTATT	1848	light responsive element
EVM0043956.1	Box 4	ATTAAT	578	light responsive element
EVM0043956.1	Box 4	ATTAAT	1355	light responsive element
EVM0043956.1	Box 4	ATTAAT	1885	light responsive element
EVM0043956.1	Box 4	ATTAAT	1974	light responsive element
EVM0043956.1	MRE	AACCTAA	781	light responsive element
EVM0043956.1	MRE	AACCTAA	983	light responsive element
EVM0043956.1	CGTCA-motif	CGTCA	234	MeJA-responsiveness
EVM0043956.1	CGTCA-motif	CGTCA	367	MeJA-responsiveness
EVM0043956.1	CGTCA-motif	CGTCA	388	MeJA-responsiveness
EVM0043956.1	CGTCA-motif	CGTCA	391	MeJA-responsiveness
EVM0043956.1	CGTCA-motif	CGTCA	899	MeJA-responsiveness
EVM0043956.1	CGTCA-motif	CGTCA	1663	MeJA-responsiveness
EVM0043956.1	GT1-motif	GGTTAA	740	light responsive element
EVM0043956.1	GT1-motif	GGTTAA	1055	light responsive element
EVM0043956.1	GT1-motif	GGTTAAT	1266	light responsive element
EVM0043956.1	GT1-motif	GGTTAA	1428	light responsive element
EVM0043956.1	GT1-motif	GGTTAAT	1466	light responsive element
EVM0043956.1	GT1-motif	GGTTAA	1467	light responsive element
EVM0043956.1	TCA-element	CCATCTTTTT	1684	salicylic acid responsiveness
EVM0043956.1	I-box	AGATAAGG	1300	light responsive element
EVM0043956.1	AE-box	AGAAACAA	789	light responsive element
EVM0043956.1	TGACG-motif	TGACG	234	MeJA-responsiveness
EVM0043956.1	TGACG-motif	TGACG	367	MeJA-responsiveness
EVM0043956.1	TGACG-motif	TGACG	388	MeJA-responsiveness
EVM0043956.1	TGACG-motif	TGACG	391	MeJA-responsiveness
EVM0043956.1	TGACG-motif	TGACG	899	MeJA-responsiveness
EVM0043956.1	TGACG-motif	TGACG	1663	MeJA-responsiveness
EVM0043956.1	LTR	CCGAAA	181	low-temperature responsiveness
EVM0044486.1	Box 4	ATTAAT	394	light responsive element
EVM0044486.1	Box 4	ATTAAT	673	light responsive element
EVM0044486.1	Box 4	ATTAAT	681	light responsive element
EVM0044486.1	Box 4	ATTAAT	1011	light responsive element
EVM0044486.1	G-box	CACGTG	211	light responsive element
EVM0044486.1	G-box	CACGAC	242	light responsive element
EVM0044486.1	G-box	CACGTG	1735	light responsive element
EVM0044486.1	G-box	CACGTG	1863	light responsive element
EVM0044486.1	GATA-motif	AAGGATAAGG	1832	light responsive element
EVM0044486.1	TCT-motif	TCTTAC	722	light responsive element
EVM0044486.1	TGA-element	AACGAC	323	auxin-responsive element
EVM0044486.1	ARE	AAACCA	530	anaerobic induction
EVM0044486.1	ARE	AAACCA	1195	anaerobic induction
EVM0044486.1	ARE	AAACCA	1304	anaerobic induction
EVM0044486.1	AT1-motif	AATTATTTTTTATT	1351	light responsive element
EVM0044486.1	GA-motif	ATAGATAA	941	light responsive element
EVM0044486.1	AE-box	AGAAACTT	285	light responsive element
EVM0044486.1	TGACG-motif	TGACG	1796	MeJA-responsiveness
EVM0044486.1	TGACG-motif	TGACG	1899	MeJA-responsiveness
EVM0044486.1	LTR	CCGAAA	436	low-temperature responsiveness
EVM0044486.1	CGTCA-motif	CGTCA	1796	MeJA-responsiveness
EVM0044486.1	CGTCA-motif	CGTCA	1899	MeJA-responsiveness
EVM0044486.1	G-Box	CACGTG	211	light responsive element
EVM0044486.1	G-Box	CACGTG	1735	light responsive element
EVM0044486.1	G-Box	CACGTG	1863	light responsive element
EVM0044486.1	ABRE	CACGTG	211	abscisic acid responsiveness
EVM0044486.1	ABRE	ACGTG	212	abscisic acid responsiveness
EVM0044486.1	ABRE	CACGTG	1735	abscisic acid responsiveness
EVM0044486.1	ABRE	ACGTG	1736	abscisic acid responsiveness
EVM0044486.1	ABRE	CACGTG	1863	abscisic acid responsiveness
EVM0044486.1	ABRE	ACGTG	1864	abscisic acid responsiveness
EVM0044486.1	MBS	CAACTG	254	drought-inducibility
EVM0044486.1	I-box	gGATAAGGTG	1830	light responsive element
EVM0044486.1	Sp1	GGGCGG	1940	light responsive element
EVM0045929.1	G-Box	TCCACATGGCA	1190	light responsive element
EVM0045929.1	LTR	CCGAAA	96	low-temperature responsiveness
EVM0045929.1	ARE	AAACCA	779	anaerobic induction
EVM0045929.1	AT1-motif	AATTATTTTTTATT	593	light responsive element
EVM0045929.1	chs-CMA1a	TTACTTAA	1722	light responsive element
EVM0045929.1	G-box	CACGAC	1801	light responsive element
EVM0045929.1	TCCC-motif	TCTCCCT	1657	light responsive element
EVM0045929.1	Box 4	ATTAAT	110	light responsive element
EVM0045929.1	Box 4	ATTAAT	195	light responsive element
EVM0045929.1	Box 4	ATTAAT	339	light responsive element
EVM0045929.1	Box 4	ATTAAT	372	light responsive element
EVM0045929.1	Box 4	ATTAAT	660	light responsive element
EVM0045929.1	Box 4	ATTAAT	672	light responsive element
EVM0045929.1	Box 4	ATTAAT	1076	light responsive element
EVM0045929.1	Box 4	ATTAAT	1917	light responsive element
EVM0045929.1	Box 4	ATTAAT	1949	light responsive element
EVM0045929.1	GARE-motif	TCTGTTG	503	gibberellin-responsive element
EVM0046362.1	MRE	AACCTAA	930	light responsive element
EVM0046362.1	Box 4	ATTAAT	203	light responsive element
EVM0046362.1	Box 4	ATTAAT	263	light responsive element
EVM0046362.1	Box 4	ATTAAT	1342	light responsive element
EVM0046362.1	Box 4	ATTAAT	1462	light responsive element
EVM0046362.1	TCCC-motif	TCTCCCT	1914	light responsive element
EVM0046362.1	ATCT-motif	AATCTAATCC	1969	light responsive element
EVM0046362.1	G-box	TAACACGTAG	56	light responsive element
EVM0046362.1	G-box	CACGTG	57	light responsive element
EVM0046362.1	G-box	CACGTC	107	light responsive element
EVM0046362.1	G-box	CACGTC	1029	light responsive element
EVM0046362.1	G-box	TACGTG	1783	light responsive element
EVM0046362.1	GA-motif	ATAGATAA	1419	light responsive element
EVM0046362.1	ARE	AAACCA	1025	anaerobic induction
EVM0046362.1	ARE	AAACCA	1968	anaerobic induction
EVM0046362.1	ARE	AAACCA	1993	anaerobic induction
EVM0046362.1	TCT-motif	TCTTAC	1728	light responsive element
EVM0046362.1	TGACG-motif	TGACG	1031	MeJA-responsiveness
EVM0046362.1	TGACG-motif	TGACG	1623	MeJA-responsiveness
EVM0046362.1	ACE	GACACGTATG	1781	light responsive element
EVM0046362.1	G-Box	CACGTG	57	light responsive element
EVM0046362.1	ABRE	CACGTG	57	abscisic acid responsiveness
EVM0046362.1	ABRE	ACGTG	58	abscisic acid responsiveness
EVM0046362.1	ABRE	ACGTG	108	abscisic acid responsiveness
EVM0046362.1	ABRE	ACGTG	1029	abscisic acid responsiveness
EVM0046362.1	ABRE	TACGTGTC	1781	abscisic acid responsiveness
EVM0046362.1	ABRE	ACGTG	1783	abscisic acid responsiveness
EVM0046362.1	CGTCA-motif	CGTCA	1031	MeJA-responsiveness
EVM0046362.1	CGTCA-motif	CGTCA	1623	MeJA-responsiveness
EVM0046362.1	TCA-element	CCATCTTTTT	1904	salicylic acid responsiveness
EVM0047008.1	ACE	CTAACGTATT	1794	light responsive element
EVM0047008.1	G-Box	CACGTG	1066	light responsive element
EVM0047008.1	CGTCA-motif	CGTCA	438	MeJA-responsiveness
EVM0047008.1	CGTCA-motif	CGTCA	958	MeJA-responsiveness
EVM0047008.1	MRE	AACCTAA	634	light responsive element
EVM0047008.1	MRE	AACCTAA	805	light responsive element
EVM0047008.1	MRE	AACCTAA	819	light responsive element
EVM0047008.1	Box 4	ATTAAT	800	light responsive element
EVM0047008.1	Box 4	ATTAAT	1220	light responsive element
EVM0047008.1	Box 4	ATTAAT	1322	light responsive element
EVM0047008.1	TCCC-motif	TCTCCCT	1459	light responsive element
EVM0047008.1	AT1-motif	AATTATTTTTTATT	126	light responsive element
EVM0047008.1	GA-motif	ATAGATAA	459	light responsive element
EVM0047008.1	ATC-motif	AGTAATCT	1770	light responsive element
EVM0047008.1	ARE	AAACCA	110	anaerobic induction
EVM0047008.1	LTR	CCGAAA	409	low-temperature responsiveness
EVM0047008.1	LTR	CCGAAA	1523	low-temperature responsiveness
EVM0047008.1	TGACG-motif	TGACG	438	MeJA-responsiveness
EVM0047008.1	TGACG-motif	TGACG	958	MeJA-responsiveness
EVM0047008.1	GT1-motif	GGTTAAT	381	light responsive element
EVM0047008.1	GT1-motif	GGTTAA	382	light responsive element
EVM0047008.1	GT1-motif	GGTTAAT	1894	light responsive element
EVM0047008.1	GT1-motif	GGTTAA	1895	light responsive element
EVM0047008.1	ABRE	ACGTG	436	abscisic acid responsiveness
EVM0047008.1	ABRE	ACGTG	743	abscisic acid responsiveness
EVM0047008.1	ABRE	ACGTG	960	abscisic acid responsiveness
EVM0047008.1	ABRE	CACGTG	1066	abscisic acid responsiveness
EVM0047008.1	ABRE	ACGTG	1067	abscisic acid responsiveness
EVM0047008.1	ABRE	ACGTG	1238	abscisic acid responsiveness
EVM0047008.1	ABRE	ACGTG	1543	abscisic acid responsiveness
EVM0047008.1	Box II	CCACGTGGC	1065	light responsive element
EVM0047008.1	G-box	CACGTC	436	light responsive element
EVM0047008.1	G-box	TACGTG	742	light responsive element
EVM0047008.1	G-box	CACGTC	959	light responsive element
EVM0047008.1	G-box	GCCACGTGGA	1064	light responsive element
EVM0047008.1	G-box	CACGTG	1066	light responsive element
EVM0047008.1	G-box	TACGTG	1238	light responsive element
EVM0047008.1	G-box	TACGTG	1542	light responsive element
EVM0047114.1	CGTCA-motif	CGTCA	699	MeJA-responsiveness
EVM0047114.1	ABRE	ACGTG	214	abscisic acid responsiveness
EVM0047114.1	ABRE	CACGTG	1026	abscisic acid responsiveness
EVM0047114.1	ABRE	ACGTG	1027	abscisic acid responsiveness
EVM0047114.1	ABRE	CACGTG	1939	abscisic acid responsiveness
EVM0047114.1	ABRE	ACGTG	1940	abscisic acid responsiveness
EVM0047114.1	G-Box	CACGTT	213	light responsive element
EVM0047114.1	G-Box	CACGTG	1026	light responsive element
EVM0047114.1	G-Box	CACGTG	1939	light responsive element
EVM0047114.1	GT1-motif	GGTTAAT	41	light responsive element
EVM0047114.1	I-box	ccttatcct	715	light responsive element
EVM0047114.1	I-box	gGATAAGGTG	716	light responsive element
EVM0047114.1	TCA-element	TCAGAAGAGG	356	salicylic acid responsiveness
EVM0047114.1	Sp1	GGGCGG	1924	light responsive element
EVM0047114.1	TGACG-motif	TGACG	699	MeJA-responsiveness
EVM0047114.1	G-box	CACGTG	1026	light responsive element
EVM0047114.1	G-box	CACGTG	1939	light responsive element
EVM0047114.1	GATA-motif	AAGGATAAGG	236	light responsive element
EVM0047114.1	GATA-motif	AAGGATAAGG	714	light responsive element
EVM0047114.1	TGA-element	AACGAC	1583	auxin-responsive element
EVM0047114.1	ARE	AAACCA	157	anaerobic induction
EVM0047114.1	ARE	AAACCA	478	anaerobic induction
EVM0047114.1	ARE	AAACCA	1104	anaerobic induction
EVM0047114.1	ARE	AAACCA	1783	anaerobic induction
EVM0047114.1	ARE	AAACCA	1954	anaerobic induction
EVM0047114.1	chs-Unit 1 m1	ACCTAACCCGC	383	light responsive element
EVM0047114.1	Box 4	ATTAAT	136	light responsive element
EVM0047114.1	Box 4	ATTAAT	224	light responsive element
EVM0047114.1	Box 4	ATTAAT	413	light responsive element
EVM0047114.1	Box 4	ATTAAT	614	light responsive element
EVM0047114.1	Box 4	ATTAAT	1397	light responsive element
EVM0047114.1	TCCC-motif	TCTCCCT	1810	light responsive element
EVM0047114.1	TCCC-motif	TCTCCCT	1899	light responsive element
EVM0047831.1	TGACG-motif	TGACG	1768	MeJA-responsiveness
EVM0047831.1	LTR	CCGAAA	1879	low-temperature responsiveness
EVM0047831.1	TCA-element	CCATCTTTTT	1770	salicylic acid responsiveness
EVM0047831.1	CGTCA-motif	CGTCA	1768	MeJA-responsiveness
EVM0047831.1	ACE	CTAACGTATT	896	light responsive element
EVM0047831.1	GT1-motif	GGTTAA	1699	light responsive element
EVM0047831.1	Box 4	ATTAAT	806	light responsive element
EVM0047831.1	Box 4	ATTAAT	1575	light responsive element
EVM0047831.1	Box 4	ATTAAT	1691	light responsive element
EVM0047831.1	ARE	AAACCA	845	anaerobic induction
EVM0047831.1	ARE	AAACCA	1862	anaerobic induction
EVM0047831.1	GA-motif	ATAGATAA	675	light responsive element
EVM0047831.1	G-box	CACGAC	1986	light responsive element
EVM0048262.1	ABRE	ACGTG	214	abscisic acid responsiveness
EVM0048262.1	ABRE	CACGTG	1227	abscisic acid responsiveness
EVM0048262.1	ABRE	ACGTG	1228	abscisic acid responsiveness
EVM0048262.1	G-Box	CACGTG	1227	light responsive element
EVM0048262.1	GT1-motif	GGTTAAT	580	light responsive element
EVM0048262.1	GT1-motif	GGTTAA	581	light responsive element
EVM0048262.1	GT1-motif	GGTTAA	975	light responsive element
EVM0048262.1	GT1-motif	GGTTAA	1972	light responsive element
EVM0048262.1	MBS	CAACTG	449	drought-inducibility
EVM0048262.1	TCA-element	CCATCTTTTT	407	salicylic acid responsiveness
EVM0048262.1	TCA-element	CCATCTTTTT	1541	salicylic acid responsiveness
EVM0048262.1	TCA-element	CCATCTTTTT	1563	salicylic acid responsiveness
EVM0048262.1	I-box	gGATAAGGTG	1266	light responsive element
EVM0048262.1	AE-box	AGAAACAA	291	light responsive element
EVM0048262.1	AE-box	AGAAACAA	638	light responsive element
EVM0048262.1	G-box	CACGTC	214	light responsive element
EVM0048262.1	G-box	CACGTG	1227	light responsive element
EVM0048262.1	GATA-motif	GATAGGG	1268	light responsive element
EVM0048262.1	ATC-motif	AGTAATCT	566	light responsive element
EVM0048262.1	ARE	AAACCA	1013	anaerobic induction
EVM0048262.1	ARE	AAACCA	1453	anaerobic induction
EVM0048262.1	ARE	AAACCA	1703	anaerobic induction
EVM0048262.1	TCT-motif	TCTTAC	329	light responsive element
EVM0048262.1	Box 4	ATTAAT	338	light responsive element
EVM0048262.1	Box 4	ATTAAT	608	light responsive element
EVM0048262.1	Box 4	ATTAAT	827	light responsive element
EVM0048262.1	Box 4	ATTAAT	875	light responsive element
EVM0048262.1	Box 4	ATTAAT	1732	light responsive element
EVM0048262.1	MRE	AACCTAA	1974	light responsive element
EVM0048262.1	TCCC-motif	TCTCCCT	1320	light responsive element
EVM0048262.1	TCCC-motif	TCTCCCT	1919	light responsive element
EVM0048262.1	ATCT-motif	AATCTAATCC	1371	light responsive element
EVM0048593.1	TCCC-motif	TCTCCCT	587	light responsive element
EVM0048593.1	TCCC-motif	TCTCCCT	1902	light responsive element
EVM0048593.1	MRE	AACCTAA	356	light responsive element
EVM0048593.1	GARE-motif	TCTGTTG	697	gibberellin-responsive element
EVM0048593.1	Box 4	ATTAAT	654	light responsive element
EVM0048593.1	Box 4	ATTAAT	1469	light responsive element
EVM0048593.1	Box 4	ATTAAT	1924	light responsive element
EVM0048593.1	ARE	AAACCA	518	anaerobic induction
EVM0048593.1	ARE	AAACCA	1500	anaerobic induction
EVM0048593.1	ARE	AAACCA	1966	anaerobic induction
EVM0048593.1	TCT-motif	TCTTAC	1052	light responsive element
EVM0048593.1	GATA-motif	AAGATAAGATT	1846	light responsive element
EVM0048593.1	TGACG-motif	TGACG	764	MeJA-responsiveness
EVM0048593.1	TGACG-motif	TGACG	1808	MeJA-responsiveness
EVM0048593.1	TCA-element	CCATCTTTTT	881	salicylic acid responsiveness
EVM0048593.1	MBS	CAACTG	150	drought-inducibility
EVM0048593.1	ACE	CTAACGTATT	1747	light responsive element
EVM0048593.1	GT1-motif	GGTTAA	708	light responsive element
EVM0048593.1	CGTCA-motif	CGTCA	764	MeJA-responsiveness
EVM0048593.1	CGTCA-motif	CGTCA	1808	MeJA-responsiveness
EVM0049040.1	GT1-motif	GGTTAAT	272	light responsive element
EVM0049040.1	GT1-motif	GGTTAAT	593	light responsive element
EVM0049040.1	GT1-motif	GGTTAA	726	light responsive element
EVM0049040.1	GT1-motif	GGTTAA	832	light responsive element
EVM0049040.1	GT1-motif	GGTTAAT	1316	light responsive element
EVM0049040.1	GT1-motif	GGTTAA	1523	light responsive element
EVM0049040.1	AuxRE	TGTCTCAATAAG	1342	auxin-responsive element
EVM0049040.1	ABRE	GACACGTGGC	1754	abscisic acid responsiveness
EVM0049040.1	G-box	TAACACGTAG	1112	light responsive element
EVM0049040.1	AT1-motif	AATTATTTTTTATT	1795	light responsive element
EVM0049040.1	GA-motif	ATAGATAA	640	light responsive element
EVM0049040.1	GC-motif	CCCCCG	1373	anaerobic induction
EVM0049040.1	ARE	AAACCA	251	anaerobic induction
EVM0049040.1	Box 4	ATTAAT	710	light responsive element
EVM0049040.1	Box 4	ATTAAT	817	light responsive element
EVM0049040.1	ATCT-motif	AATCTAATCC	58	light responsive element
EVM0049206.1	TCCC-motif	TCTCCCT	1524	light responsive element
EVM0049206.1	Box 4	ATTAAT	111	light responsive element
EVM0049206.1	Box 4	ATTAAT	629	light responsive element
EVM0049206.1	Box 4	ATTAAT	686	light responsive element
EVM0049206.1	Box 4	ATTAAT	749	light responsive element
EVM0049206.1	Box 4	ATTAAT	1138	light responsive element
EVM0049206.1	Box 4	ATTAAT	1402	light responsive element
EVM0049206.1	AT1-motif	AATTATTTTTTATT	1078	light responsive element
EVM0049206.1	TGA-element	AACGAC	833	auxin-responsive element
EVM0049206.1	ARE	AAACCA	1177	anaerobic induction
EVM0049206.1	GATA-motif	AAGGATAAGG	463	light responsive element
EVM0049206.1	GATA-motif	AAGATAAGATT	1380	light responsive element
EVM0049206.1	LAMP-element	CTTTATCA	370	light responsive element
EVM0049206.1	TGACG-motif	TGACG	1571	MeJA-responsiveness
EVM0049206.1	AE-box	AGAAACAA	1467	light responsive element
EVM0049206.1	TCA-element	CCATCTTTTT	203	salicylic acid responsiveness
EVM0049206.1	TCA-element	CCATCTTTTT	1907	salicylic acid responsiveness
EVM0049206.1	TCA-element	CCATCTTTTT	1947	salicylic acid responsiveness
EVM0049206.1	I-box	TGATAATGT	410	light responsive element
EVM0049206.1	GT1-motif	GGTTAA	32	light responsive element
EVM0049206.1	P-box	CCTTTTG	50	gibberellin-responsive element
EVM0049206.1	P-box	CCTTTTG	125	gibberellin-responsive element
EVM0049206.1	P-box	CCTTTTG	238	gibberellin-responsive element
EVM0049206.1	CGTCA-motif	CGTCA	1571	MeJA-responsiveness
EVM0049907.1	TGACG-motif	TGACG	675	MeJA-responsiveness
EVM0049907.1	TGACG-motif	TGACG	903	MeJA-responsiveness
EVM0049907.1	TGACG-motif	TGACG	1310	MeJA-responsiveness
EVM0049907.1	ABRE	TACGGTC	1502	abscisic acid responsiveness
EVM0049907.1	ABRE	CACGTG	1608	abscisic acid responsiveness
EVM0049907.1	ABRE	ACGTG	1609	abscisic acid responsiveness
EVM0049907.1	G-Box	CACGTG	1608	light responsive element
EVM0049907.1	CGTCA-motif	CGTCA	675	MeJA-responsiveness
EVM0049907.1	CGTCA-motif	CGTCA	903	MeJA-responsiveness
EVM0049907.1	CGTCA-motif	CGTCA	1310	MeJA-responsiveness
EVM0049907.1	P-box	CCTTTTG	458	gibberellin-responsive element
EVM0049907.1	P-box	CCTTTTG	1445	gibberellin-responsive element
EVM0049907.1	GT1-motif	GGTTAA	356	light responsive element
EVM0049907.1	GT1-motif	GGTTAA	358	light responsive element
EVM0049907.1	GT1-motif	GGTTAAT	1397	light responsive element
EVM0049907.1	GT1-motif	GGTTAA	1398	light responsive element
EVM0049907.1	GT1-motif	GGTTAA	1766	light responsive element
EVM0049907.1	GT1-motif	GGTTAA	1846	light responsive element
EVM0049907.1	ATCT-motif	AATCTAATCC	1352	light responsive element
EVM0049907.1	Box 4	ATTAAT	365	light responsive element
EVM0049907.1	Box 4	ATTAAT	369	light responsive element
EVM0049907.1	Box 4	ATTAAT	1192	light responsive element
EVM0049907.1	Box 4	ATTAAT	1709	light responsive element
EVM0049907.1	ARE	AAACCA	212	anaerobic induction
EVM0049907.1	ARE	AAACCA	1695	anaerobic induction
EVM0049907.1	GA-motif	ATAGATAA	653	light responsive element
EVM0049907.1	G-box	CACGTG	1608	light responsive element
EVM0049907.1	GATA-motif	AAGATAAGATT	1086	light responsive element
EVM0052677.1	MRE	AACCTAA	882	light responsive element
EVM0052677.1	AuxRR-core	GGTCCAT	1456	auxin-responsive element
EVM0052677.1	Box 4	ATTAAT	65	light responsive element
EVM0052677.1	Box 4	ATTAAT	128	light responsive element
EVM0052677.1	Box 4	ATTAAT	869	light responsive element
EVM0052677.1	Box 4	ATTAAT	1182	light responsive element
EVM0052677.1	Box 4	ATTAAT	1276	light responsive element
EVM0052677.1	Box 4	ATTAAT	1449	light responsive element
EVM0052677.1	chs-CMA1a	TTACTTAA	236	light responsive element
EVM0052677.1	AT1-motif	AATTATTTTTTATT	486	light responsive element
EVM0052677.1	ARE	AAACCA	817	anaerobic induction
EVM0052677.1	TCA-element	TCAGAAGAGG	504	salicylic acid responsiveness
EVM0052677.1	MBS	CAACTG	1404	drought-inducibility
